# Supplementary material for: High-throughput mapping of single-neuron projection and molecular features by retrograde barcoded labeling
Source: eLife. 2024 Feb 23;13:e85419. doi: 10.7554/eLife.85419 (PMC10914349; doi:10.7554/eLife.85419)
Supplement: Supplementary file 2. — Table with marker genes for each cluster calculated using Seurat package using Wilcoxon test. [file elife-85419-supp2.csv]

	p_val	avg_log2FC	pct.1	pct.2	p_val_adj	cluster	gene
Synpr	0	3.29853042736076	0.887	0.116	0	L2/3-Rorb	Synpr
Cux2	0	2.61466072913682	0.88	0.06	0	L2/3-Rorb	Cux2
Rorb	0	2.48978803180344	0.845	0.139	0	L2/3-Rorb	Rorb
Tnnc1	0	2.32934122406358	0.663	0.132	0	L2/3-Rorb	Tnnc1
Krt12	0	2.30543237023644	0.84	0.14	0	L2/3-Rorb	Krt12
A830036E02Rik	0	2.11119170190312	0.832	0.156	0	L2/3-Rorb	A830036E02Rik
Camk2n2	0	2.00125450474278	0.993	0.495	0	L2/3-Rorb	Camk2n2
Cpne4	0	1.9544212862126	0.965	0.392	0	L2/3-Rorb	Cpne4
Prdm8	0	1.92408637893205	0.776	0.1	0	L2/3-Rorb	Prdm8
Lcorl	0	1.85011719419821	0.946	0.402	0	L2/3-Rorb	Lcorl
Coch	0	1.79250749574677	0.716	0.066	0	L2/3-Rorb	Coch
Medag	0	1.78459081749239	0.734	0.141	0	L2/3-Rorb	Medag
Vstm2l	0	1.78015129319962	0.948	0.288	0	L2/3-Rorb	Vstm2l
Epha4	0	1.75249123974365	0.997	0.813	0	L2/3-Rorb	Epha4
Fat3	0	1.6613129068482	0.961	0.531	0	L2/3-Rorb	Fat3
Nrsn1	0	1.64769030064139	0.999	0.968	0	L2/3-Rorb	Nrsn1
Nr2f1	0	1.63601357188458	0.994	0.81	0	L2/3-Rorb	Nr2f1
Hpca	0	1.6302366944537	0.994	0.842	0	L2/3-Rorb	Hpca
AI593442	0	1.5603021720085	0.994	0.8	0	L2/3-Rorb	AI593442
Dock4	0	1.45088056744574	0.981	0.691	0	L2/3-Rorb	Dock4
Mef2c	0	1.41001211114572	1	0.999	0	L2/3-Rorb	Mef2c
Arpp21	8.3483754374733e-319	1.13208454962836	0.999	0.997	1.6186665135717e-314	L2/3-Rorb	Arpp21
Atp1b2	5.34586538598046e-317	1.66656370607758	0.964	0.423	1.03650983968775e-312	L2/3-Rorb	Atp1b2
Nrn1	8.36995301383727e-295	1.65463755266957	0.999	0.7	1.62285018985291e-290	L2/3-Rorb	Nrn1
Scn7a	2.664028424553e-287	1.61939407866325	0.495	0.022	5.1652847123658e-283	L2/3-Rorb	Scn7a
Cdkn1c	5.12391206087105e-282	1.97403863172559	0.687	0.104	9.93475309482288e-278	L2/3-Rorb	Cdkn1c
D16Ertd472e	8.7838349930902e-278	1.57119662496944	0.639	0.078	1.70309776681026e-273	L2/3-Rorb	D16Ertd472e
Marcksl1	4.54200456474509e-274	2.30677914151392	0.771	0.177	8.80649265058426e-270	L2/3-Rorb	Marcksl1
Wls	6.67562899589571e-274	1.58872231192906	0.84	0.201	1.29433770601422e-269	L2/3-Rorb	Wls
Camk2n1	2.58986183948214e-271	1.31583115777793	1	0.993	5.02148312057192e-267	L2/3-Rorb	Camk2n1
Chn2	1.66358936049773e-265	1.62522309613465	0.848	0.277	3.22553341106905e-261	L2/3-Rorb	Chn2
Cpne9	5.28851186082374e-260	1.6047131989154	0.666	0.106	1.02538956469512e-255	L2/3-Rorb	Cpne9
Pkib	5.47743205704122e-259	1.59113729194566	0.898	0.34	1.06201930153972e-254	L2/3-Rorb	Pkib
Slc30a3	6.93418858328518e-258	1.56926515873101	0.923	0.285	1.34446982441316e-253	L2/3-Rorb	Slc30a3
Grm2	9.4421022630864e-258	1.53161774263761	0.807	0.259	1.83072920778982e-253	L2/3-Rorb	Grm2
Rims3	1.6552817330494e-257	1.46894507852838	0.91	0.384	3.20942575220949e-253	L2/3-Rorb	Rims3
Gpr83	2.57642014870898e-257	1.63931053854814	0.642	0.092	4.99542102633183e-253	L2/3-Rorb	Gpr83
Nyap2	2.22350381874123e-254	1.34859941391089	0.927	0.549	4.31115155415738e-250	L2/3-Rorb	Nyap2
Necab1	6.65140478676018e-253	1.39055075533829	0.983	0.687	1.28964087410493e-248	L2/3-Rorb	Necab1
Igsf3	1.83044700700765e-250	1.56791290081819	0.633	0.102	3.54905370188714e-246	L2/3-Rorb	Igsf3
Fam19a1	9.3855693207303e-248	1.11393061529814	0.835	0.215	1.8197680355964e-243	L2/3-Rorb	Fam19a1
R3hdm1	3.23216939488206e-246	1.15586697114682	0.999	0.989	6.26685323973683e-242	L2/3-Rorb	R3hdm1
Syt4	5.10121226619751e-246	0.992052714646572	1	0.998	9.89074046293035e-242	L2/3-Rorb	Syt4
Car10	6.49598615428001e-246	1.32215857906252	0.991	0.704	1.25950675545335e-241	L2/3-Rorb	Car10
Ube2e3	7.1264475941656e-244	1.15973222407248	0.978	0.773	1.38174692403277e-239	L2/3-Rorb	Ube2e3
Rmst	1.0890191952269e-242	1.65358157302389	0.823	0.238	2.11149931762543e-238	L2/3-Rorb	Rmst
Cck	1.11197968255999e-242	1.58733058558768	1	0.626	2.15601740651557e-238	L2/3-Rorb	Cck
Cspg5	2.87623571040691e-237	0.972357796785628	1	0.965	5.57673341890796e-233	L2/3-Rorb	Cspg5
Spats2l	1.64151380952065e-236	1.41160667036901	0.756	0.176	3.18273112527958e-232	L2/3-Rorb	Spats2l
Ajap1	2.8266161014091e-233	1.4441846139332	0.904	0.324	5.4805259590221e-229	L2/3-Rorb	Ajap1
Kcnab1	2.2502607017782e-232	1.36117503092983	0.958	0.437	4.36303047467775e-228	L2/3-Rorb	Kcnab1
Efna5	4.18731044133477e-232	1.46782542462608	0.848	0.294	8.11877621470398e-228	L2/3-Rorb	Efna5
Cpne5	1.52391295785261e-230	1.44578938746249	0.939	0.399	2.95471483398043e-226	L2/3-Rorb	Cpne5
Bok	1.40013421703113e-223	1.54218538223395	0.882	0.416	2.71472023340166e-219	L2/3-Rorb	Bok
C1ql3	2.09393642668604e-217	1.07768247864862	0.999	0.491	4.05993333770157e-213	L2/3-Rorb	C1ql3
Crhr1	6.73658104290266e-217	1.34524635879668	0.676	0.149	1.3061556984084e-212	L2/3-Rorb	Crhr1
Ptgfrn	5.1334409505523e-215	1.35730379868756	0.621	0.101	9.95322865902585e-211	L2/3-Rorb	Ptgfrn
Cdh8	1.38607870612441e-214	1.41060173158615	0.701	0.19	2.68746800330462e-210	L2/3-Rorb	Cdh8
Gpc6	3.96200074709891e-211	1.39774523812763	0.733	0.177	7.68192324855007e-207	L2/3-Rorb	Gpc6
Adcyap1	8.17182379392773e-211	1.35465228278598	0.64	0.112	1.58443491540465e-206	L2/3-Rorb	Adcyap1
Nrxn1	4.16786410810087e-210	0.708587208419766	0.999	0.998	8.08107171919677e-206	L2/3-Rorb	Nrxn1
Htr2a	9.12555360107803e-210	1.52238099896733	0.672	0.141	1.76935358771302e-205	L2/3-Rorb	Htr2a
Rora	8.11630469481382e-208	1.44332842060537	0.864	0.409	1.57367031727745e-203	L2/3-Rorb	Rora
BC030499	2.81768133721862e-207	1.48613710373524	0.814	0.299	5.46320234473318e-203	L2/3-Rorb	BC030499
Kcnip4	1.11769303866345e-206	1.21934621197286	0.971	0.574	2.16709503266456e-202	L2/3-Rorb	Kcnip4
Hrh3	2.81315105711185e-205	1.37445718352488	0.896	0.386	5.45441858463417e-201	L2/3-Rorb	Hrh3
Nudt4	2.29858834538962e-204	1.13652500664274	0.98	0.826	4.45673294287593e-200	L2/3-Rorb	Nudt4
Syt17	2.58357234075173e-204	0.924418287016524	0.888	0.317	5.00928841148352e-200	L2/3-Rorb	Syt17
Rgs4	5.32122118093587e-204	1.3474160344666	0.997	0.928	1.03173157477165e-199	L2/3-Rorb	Rgs4
Lrfn5	5.69907757620403e-203	0.973160399318236	0.996	0.915	1.1049941512502e-198	L2/3-Rorb	Lrfn5
Fndc5	7.42309826815907e-203	1.35878656531334	0.849	0.362	1.43926452321336e-198	L2/3-Rorb	Fndc5
Neurod1	2.83677241417384e-202	1.36477081212476	0.655	0.138	5.50021803384165e-198	L2/3-Rorb	Neurod1
Cntn5	7.58638104208499e-202	1.28058575477223	0.872	0.457	1.47092342024986e-197	L2/3-Rorb	Cntn5
Lmo4	6.38909056852522e-200	0.893014601510464	1	0.993	1.23878077033136e-195	L2/3-Rorb	Lmo4
Cnr1	1.38068311888652e-198	1.29478235633401	0.967	0.486	2.67700649920907e-194	L2/3-Rorb	Cnr1
Lhfp	7.42001652283682e-197	1.31428723687123	0.803	0.338	1.43866700361283e-192	L2/3-Rorb	Lhfp
Dnajc21	2.42484618578457e-195	1.32494412806758	0.865	0.559	4.7015342696177e-191	L2/3-Rorb	Dnajc21
Plxnd1	8.36176161344404e-194	1.37691150860567	0.578	0.102	1.62126195923067e-189	L2/3-Rorb	Plxnd1
Ptprk	2.28241815549587e-192	1.07656397839675	0.882	0.319	4.42538056169095e-188	L2/3-Rorb	Ptprk
Tcap	9.20040132316324e-192	1.35907750097092	0.376	0.027	1.78386581254812e-187	L2/3-Rorb	Tcap
2900055J20Rik	1.00893588408049e-191	1.11749344009843	0.978	0.631	1.95622578564366e-187	L2/3-Rorb	2900055J20Rik
Dkkl1	2.69827441574085e-191	1.46432245187618	0.784	0.262	5.23168426467994e-187	L2/3-Rorb	Dkkl1
Rassf3	1.09920171146054e-190	1.30476411051952	0.679	0.163	2.13124219835085e-186	L2/3-Rorb	Rassf3
Dlgap1	1.72634899645792e-190	0.715350043195468	1	0.998	3.34721806923226e-186	L2/3-Rorb	Dlgap1
Fbxw7	2.86839061233232e-189	0.861787977053398	0.999	0.982	5.56152255825114e-185	L2/3-Rorb	Fbxw7
Gfra2	5.13882500126805e-189	1.08926378871638	0.965	0.8	9.96366779495862e-185	L2/3-Rorb	Gfra2
Pou3f2	7.98519021783548e-189	1.34615145928434	0.692	0.171	1.54824853133612e-184	L2/3-Rorb	Pou3f2
Epb41l2	1.15698388597648e-188	1.32230496419589	0.631	0.139	2.2432760565198e-184	L2/3-Rorb	Epb41l2
Slc12a5	9.34537001738346e-188	0.822492994137299	1	0.988	1.81197379267048e-183	L2/3-Rorb	Slc12a5
Prmt8	1.6898720752272e-185	1.14179361753474	0.862	0.508	3.27649296665802e-181	L2/3-Rorb	Prmt8
Cntn4	4.95295186852354e-185	1.22263341578618	0.846	0.369	9.60327837788029e-181	L2/3-Rorb	Cntn4
Plcl1	1.1403137590826e-184	1.17405339500582	0.559	0.1	2.21095434748526e-180	L2/3-Rorb	Plcl1
Gng4	8.85049291774409e-184	1.27125548951585	0.772	0.312	1.7160220718214e-179	L2/3-Rorb	Gng4
Robo2	3.15103741629516e-183	1.19144481165097	0.938	0.528	6.10954644645468e-179	L2/3-Rorb	Robo2
Kcnb2	1.19412703352771e-182	1.17684608134936	0.932	0.533	2.31529290530689e-178	L2/3-Rorb	Kcnb2
Osbpl1a	2.57644009302842e-182	0.825890418282596	0.997	0.979	4.99545969637279e-178	L2/3-Rorb	Osbpl1a
Gm29674	3.22343218889783e-182	1.09897234916363	0.405	0.038	6.249912671054e-178	L2/3-Rorb	Gm29674
Gpr26	2.94338460082657e-181	1.01697230251122	0.954	0.748	5.70692840254263e-177	L2/3-Rorb	Gpr26
Dbpht2	8.62235257494879e-180	0.990705627216771	0.988	0.864	1.67178794075682e-175	L2/3-Rorb	Dbpht2
Fhod3	1.08971528989969e-179	1.17117681308428	0.772	0.342	2.11284897558651e-175	L2/3-Rorb	Fhod3
Slc39a10	2.41326296328173e-178	0.920651627186716	0.997	0.957	4.67907555950695e-174	L2/3-Rorb	Slc39a10
Kcnh5	3.80012642645169e-177	1.22658716095612	0.428	0.053	7.36806512824717e-173	L2/3-Rorb	Kcnh5
Gria4	4.92294586049258e-177	1.11935524003726	0.868	0.526	9.54509972890907e-173	L2/3-Rorb	Gria4
Pcdh15	2.79552133595629e-176	1.26049451249937	0.882	0.406	5.42023631828565e-172	L2/3-Rorb	Pcdh15
Ptchd4	3.8478164419169e-174	1.22637315728902	0.425	0.044	7.46053129923268e-170	L2/3-Rorb	Ptchd4
Acsl5	1.80031016667739e-173	1.11045245398843	0.836	0.463	3.4906213821708e-169	L2/3-Rorb	Acsl5
Cnih3	5.72400988206894e-173	1.0631841381888	0.967	0.757	1.10982827603435e-168	L2/3-Rorb	Cnih3
Nol4	9.22494909687522e-173	0.899043842160204	0.987	0.917	1.78862538039314e-168	L2/3-Rorb	Nol4
Syn2	1.27074943292956e-169	0.761887679692647	1	0.996	2.46385607550712e-165	L2/3-Rorb	Syn2
Tcf4	2.68793476616755e-169	0.722374201285173	1	0.993	5.21163671812227e-165	L2/3-Rorb	Tcf4
Ccdc136	7.58965247795331e-168	1.04478749647902	0.882	0.628	1.47155771895037e-163	L2/3-Rorb	Ccdc136
Ypel2	1.07631740874858e-165	1.01346176033076	0.91	0.629	2.08687182382262e-161	L2/3-Rorb	Ypel2
Myo1b	1.0804635422654e-165	1.05134022677318	0.504	0.078	2.09491076209839e-161	L2/3-Rorb	Myo1b
Foxp1	2.40009233409651e-165	0.911474918747671	0.999	0.943	4.65353902657973e-161	L2/3-Rorb	Foxp1
Slit2	2.3039433912582e-164	1.16296134047566	0.785	0.295	4.46711584131052e-160	L2/3-Rorb	Slit2
Kcnq3	1.79758109829416e-163	0.943216437421238	0.99	0.882	3.48532999148254e-159	L2/3-Rorb	Kcnq3
Gabra2	2.28960928362024e-163	1.02240707580331	0.964	0.576	4.43932344001129e-159	L2/3-Rorb	Gabra2
Kalrn	1.79839943271915e-161	0.707880627856549	0.999	0.99	3.48691666009916e-157	L2/3-Rorb	Kalrn
Bdnf	2.28765008864389e-161	1.56801183279645	0.816	0.366	4.43552475687164e-157	L2/3-Rorb	Bdnf
Etnk2	9.45894264243845e-161	1.18180161415852	0.515	0.093	1.83399438894239e-156	L2/3-Rorb	Etnk2
Cpne8	3.06782007021839e-160	1.18939657990408	0.756	0.271	5.94819633414643e-156	L2/3-Rorb	Cpne8
Fam212b	6.54496520687892e-160	1.00108184837	0.939	0.662	1.26900330396175e-155	L2/3-Rorb	Fam212b
Stum	7.22405829935066e-160	0.433149206177286	0.846	0.388	1.4006726636611e-155	L2/3-Rorb	Stum
Plch2	3.59481066803812e-159	1.15785699041773	0.723	0.242	6.96997840425911e-155	L2/3-Rorb	Plch2
Ptpn5	3.08704546442451e-157	0.899407909524565	0.961	0.837	5.98547245097269e-153	L2/3-Rorb	Ptpn5
Klhdc8a	7.05190167157736e-156	1.17238897849736	0.659	0.183	1.36729321510213e-151	L2/3-Rorb	Klhdc8a
Phlda1	1.30166983114459e-155	1.21828629165979	0.839	0.451	2.52380763560625e-151	L2/3-Rorb	Phlda1
Rimbp2	3.11088323041949e-155	1.0797921793544	0.946	0.644	6.03169149546034e-151	L2/3-Rorb	Rimbp2
Herc6	1.06298098141298e-154	1.19382277231236	0.723	0.306	2.06101382486163e-150	L2/3-Rorb	Herc6
Ing2	1.68669819056765e-154	0.936115107908857	0.935	0.736	3.27033912169161e-150	L2/3-Rorb	Ing2
Edil3	5.11544138069761e-154	1.03917689044817	0.922	0.472	9.9183292930346e-150	L2/3-Rorb	Edil3
A330008L17Rik	1.24468148865962e-153	1.0707180819766	0.479	0.08	2.41331293836213e-149	L2/3-Rorb	A330008L17Rik
Camk2d	1.76237202739773e-153	1.06571677689924	0.949	0.539	3.41706312392145e-149	L2/3-Rorb	Camk2d
Pmepa1	1.99658788828599e-153	0.979173753520843	0.94	0.723	3.8711842565977e-149	L2/3-Rorb	Pmepa1
Wnt4	9.42223719793676e-153	1.22806144154052	0.797	0.324	1.82687757030796e-148	L2/3-Rorb	Wnt4
Lrrc4c	2.61098192868331e-152	0.898851403154729	0.983	0.85	5.06243286152407e-148	L2/3-Rorb	Lrrc4c
Nptxr	3.85139157074726e-152	0.819971195146984	0.999	0.7	7.46746311652185e-148	L2/3-Rorb	Nptxr
Rtn4rl1	6.04381692719132e-152	1.03034715761818	0.785	0.28	1.17183566401312e-147	L2/3-Rorb	Rtn4rl1
Bhlhe40	6.92985139120462e-151	1.02616723053687	0.817	0.315	1.34362888624066e-146	L2/3-Rorb	Bhlhe40
Igfbp5	1.14833030485087e-150	1.08442889381068	0.903	0.593	2.22649762807535e-146	L2/3-Rorb	Igfbp5
Ttc28	9.9581930475854e-150	1.1954539574304	0.617	0.178	1.93079404999633e-145	L2/3-Rorb	Ttc28
Tshz1	4.25998186903448e-149	1.17816061150639	0.594	0.19	8.25967884587096e-145	L2/3-Rorb	Tshz1
Grin3a	2.21948905946954e-148	1.2877711663971	0.705	0.223	4.30336733740548e-144	L2/3-Rorb	Grin3a
Mgat5b	2.55533729967297e-148	1.07500566764604	0.801	0.39	4.95454349033591e-144	L2/3-Rorb	Mgat5b
Dact2	8.42069587562777e-147	1.09956531147798	0.692	0.248	1.63268872332547e-142	L2/3-Rorb	Dact2
Htr2c	9.02166687489869e-147	0.630151506787312	0.431	0.071	1.74921099037411e-142	L2/3-Rorb	Htr2c
Ntng1	1.56067367570846e-145	0.97243088634771	0.705	0.224	3.02599018983114e-141	L2/3-Rorb	Ntng1
Hdac9	9.87925642683303e-145	1.10919521436661	0.752	0.305	1.91548902859866e-140	L2/3-Rorb	Hdac9
Enpp2	2.31049496987596e-143	1.15194559792749	0.7	0.228	4.4798186970925e-139	L2/3-Rorb	Enpp2
Tspan4	3.27149682262533e-141	0.968537414120163	0.431	0.075	6.34310518938825e-137	L2/3-Rorb	Tspan4
Col26a1	4.85747784307666e-141	0.786303292992172	0.27	0.014	9.41816378994134e-137	L2/3-Rorb	Col26a1
Gcnt2	1.08630062282522e-139	1.02648955357848	0.515	0.108	2.10622827759582e-135	L2/3-Rorb	Gcnt2
Spock3	1.40774597926264e-139	1.2792458401118	0.698	0.26	2.72947867919234e-135	L2/3-Rorb	Spock3
Cacna1i	3.86637354414338e-139	1.08801159412804	0.747	0.34	7.4965116647396e-135	L2/3-Rorb	Cacna1i
Tspan17	5.76469129488981e-139	1.02679488858066	0.868	0.51	1.11771599516618e-134	L2/3-Rorb	Tspan17
Pam	1.36374563463316e-138	1.06649143699866	0.896	0.591	2.64416641099023e-134	L2/3-Rorb	Pam
Rgs8	3.1138510272965e-138	1.13238718661877	0.723	0.308	6.03744575682519e-134	L2/3-Rorb	Rgs8
Ntm	2.54200892553541e-136	0.887006729976795	0.99	0.72	4.9287011057206e-132	L2/3-Rorb	Ntm
Myh14	8.9536738517385e-136	0.997934650933473	0.459	0.079	1.73602782311358e-131	L2/3-Rorb	Myh14
Dusp14	1.17596237316994e-135	0.969671076217554	0.922	0.658	2.2800734453392e-131	L2/3-Rorb	Dusp14
Cdkl5	5.59417677650222e-135	0.746986414539086	0.991	0.951	1.08465493519601e-130	L2/3-Rorb	Cdkl5
Bmp1	1.05128005665078e-134	1.02830743474535	0.597	0.168	2.0383269018402e-130	L2/3-Rorb	Bmp1
Cdk2ap1	1.53794570447651e-134	1.05957687626755	0.848	0.476	2.98192292640951e-130	L2/3-Rorb	Cdk2ap1
Pdzrn3	1.6623064584e-132	0.955434643444594	0.482	0.094	3.22304599219177e-128	L2/3-Rorb	Pdzrn3
Rreb1	4.78168259502587e-132	0.997508391093872	0.399	0.057	9.27120438349566e-128	L2/3-Rorb	Rreb1
Gm12027	9.7512038063405e-132	1.05866490396269	0.692	0.249	1.89066090601136e-127	L2/3-Rorb	Gm12027
Cd44	1.25330626167662e-131	1.02081871645016	0.421	0.07	2.4300355107648e-127	L2/3-Rorb	Cd44
Zfp703	1.24808242286942e-129	1.08288414962545	0.634	0.203	2.41990700970151e-125	L2/3-Rorb	Zfp703
Lingo1	2.92225564842335e-129	0.725184704099216	0.997	0.964	5.66596147672804e-125	L2/3-Rorb	Lingo1
Stxbp1	1.00801448091954e-128	0.47772895748875	1	0.998	1.9544392770549e-124	L2/3-Rorb	Stxbp1
Sox9	1.2800527937383e-128	1.36118005705133	0.583	0.16	2.48189436177919e-124	L2/3-Rorb	Sox9
Sccpdh	3.78997837468437e-127	1.0909014078412	0.824	0.54	7.34838907067553e-123	L2/3-Rorb	Sccpdh
Bhlhe22	8.11734992801014e-126	0.732271976462747	0.688	0.242	1.57387297754189e-121	L2/3-Rorb	Bhlhe22
Hkdc1	8.87564245021471e-126	0.872965108294748	0.38	0.06	1.72089831467213e-121	L2/3-Rorb	Hkdc1
Golga4	9.93309569994902e-126	0.830280542815126	0.955	0.84	1.92592792526311e-121	L2/3-Rorb	Golga4
Thsd7a	1.70461495166882e-125	1.11433673504306	0.309	0.031	3.30507792979068e-121	L2/3-Rorb	Thsd7a
Osbp2	2.71556456369503e-125	0.936575929282844	0.837	0.554	5.2652081325483e-121	L2/3-Rorb	Osbp2
Phactr2	4.0154825221488e-125	0.864740316588144	0.334	0.037	7.78561906219431e-121	L2/3-Rorb	Phactr2
Sphkap	4.25836150405342e-125	0.755569554991871	0.987	0.855	8.25653712020917e-121	L2/3-Rorb	Sphkap
Rspo1	4.49639784622908e-125	1.03083939753179	0.247	0.013	8.71806578405356e-121	L2/3-Rorb	Rspo1
Tmem178b	2.14643347037888e-124	0.965651697718009	0.904	0.578	4.16171985571761e-120	L2/3-Rorb	Tmem178b
Slc4a3	2.70865472136777e-124	0.898431614507276	0.925	0.635	5.25181063925997e-120	L2/3-Rorb	Slc4a3
Slc2a13	1.27387227743388e-122	0.936597422983718	0.877	0.483	2.46991095871655e-118	L2/3-Rorb	Slc2a13
Bicc1	1.65656938580176e-121	0.924070040830099	0.421	0.076	3.21192238213104e-117	L2/3-Rorb	Bicc1
Cacna1g	2.35317188135693e-121	0.979858664272201	0.755	0.318	4.56256496076296e-117	L2/3-Rorb	Cacna1g
Slc6a17	3.13251172091541e-121	0.725007903926513	0.99	0.956	6.07362697568288e-117	L2/3-Rorb	Slc6a17
Gpr158	5.24203770910155e-121	0.840996426564009	0.962	0.831	1.0163786914177e-116	L2/3-Rorb	Gpr158
Srgap3	1.78936184322854e-120	0.781983653395169	0.932	0.529	3.46939367783582e-116	L2/3-Rorb	Srgap3
Atp11b	4.29209007596646e-118	0.822936574430756	0.888	0.743	8.32193344829137e-114	L2/3-Rorb	Atp11b
Sorbs2	7.94105180257751e-118	0.716334172317513	0.993	0.957	1.53969053400175e-113	L2/3-Rorb	Sorbs2
Zmat4	8.1662424379592e-117	0.974010360797925	0.835	0.476	1.58335274629591e-112	L2/3-Rorb	Zmat4
Pcsk2	1.77587151982221e-116	0.581025164741567	0.999	0.991	3.44323728978329e-112	L2/3-Rorb	Pcsk2
Glt8d2	6.53087969721242e-116	0.976427536622637	0.656	0.271	1.26627226449252e-111	L2/3-Rorb	Glt8d2
Fhl1	6.96728151102331e-116	0.955758510086262	0.776	0.354	1.35088621217231e-111	L2/3-Rorb	Fhl1
Ptprf	1.43603871851704e-115	0.965195624706585	0.842	0.615	2.78433547133269e-111	L2/3-Rorb	Ptprf
Rnf144a	1.78369009329679e-115	0.95486327415006	0.628	0.225	3.45839672189315e-111	L2/3-Rorb	Rnf144a
4833422C13Rik	2.10338032964232e-115	0.99777961664693	0.541	0.162	4.07824412114349e-111	L2/3-Rorb	4833422C13Rik
Nwd2	1.30443914389527e-114	0.892169441477325	0.919	0.54	2.52917705609855e-110	L2/3-Rorb	Nwd2
Nlk	8.19042591068674e-114	0.76982632488138	0.97	0.828	1.58804167982305e-109	L2/3-Rorb	Nlk
Slc24a3	2.41621059862037e-113	0.890063410691177	0.705	0.27	4.68479072966504e-109	L2/3-Rorb	Slc24a3
Sytl2	5.4783949055016e-113	0.899006320739622	0.865	0.581	1.06220598822771e-108	L2/3-Rorb	Sytl2
Fam213b	8.47155451426596e-113	0.736318113016433	0.975	0.843	1.64254970477103e-108	L2/3-Rorb	Fam213b
C530008M17Rik	1.01902679751503e-112	0.836265831744103	0.855	0.601	1.97579105770188e-108	L2/3-Rorb	C530008M17Rik
Rapgef5	1.07328747653027e-111	0.821611748128763	0.927	0.569	2.08099708824453e-107	L2/3-Rorb	Rapgef5
B4galt2	1.75573710002495e-111	0.860321102430478	0.808	0.523	3.40419866323838e-107	L2/3-Rorb	B4galt2
Hgf	7.57017856603807e-111	0.739114776338534	0.267	0.023	1.46778192216912e-106	L2/3-Rorb	Hgf
Arhgap20	3.2814214178126e-110	0.767471696930336	0.949	0.827	6.36234798699685e-106	L2/3-Rorb	Arhgap20
Arpp19	6.57673079154618e-109	0.631708284038726	0.997	0.991	1.27516233317289e-104	L2/3-Rorb	Arpp19
Prr13	1.32187176131565e-108	0.842880635767123	0.917	0.659	2.56297715801491e-104	L2/3-Rorb	Prr13
Zbtb18	3.62037367329896e-108	0.66724792543905	0.999	0.963	7.01954251515934e-104	L2/3-Rorb	Zbtb18
Syn1	6.43753769878511e-108	0.523928071081921	0.997	0.992	1.24817418441744e-103	L2/3-Rorb	Syn1
Vldlr	9.6625472251108e-108	0.892657487235119	0.846	0.495	1.87347128147673e-103	L2/3-Rorb	Vldlr
Tmem94	2.01713034628197e-107	0.961171654082405	0.581	0.262	3.91101402840611e-103	L2/3-Rorb	Tmem94
Rtn4r	2.73020913718642e-107	0.87177826792516	0.874	0.499	5.29360249609075e-103	L2/3-Rorb	Rtn4r
Pgbd5	1.89638400888491e-106	0.720935231517922	0.98	0.851	3.67689895482695e-102	L2/3-Rorb	Pgbd5
Dusp6	2.36311851447845e-106	1.03826919070786	0.82	0.468	4.58185048772227e-102	L2/3-Rorb	Dusp6
Thrb	2.63917978061e-106	0.774575911846764	0.964	0.785	5.11710567662473e-102	L2/3-Rorb	Thrb
Pde4b	4.52908462022994e-106	0.838289260302071	0.907	0.683	8.78144217016383e-102	L2/3-Rorb	Pde4b
Tmem145	4.81057974407845e-106	0.955595746115479	0.611	0.262	9.32723306579371e-102	L2/3-Rorb	Tmem145
Wfdc18	5.97445948053492e-106	1.10234157922672	0.363	0.082	1.15838794868092e-101	L2/3-Rorb	Wfdc18
Cap2	1.29489665833183e-105	0.70625153774234	0.984	0.913	2.51067513083958e-101	L2/3-Rorb	Cap2
Mylk3	3.01885433616662e-105	0.658248451796959	0.263	0.024	5.85325667239346e-101	L2/3-Rorb	Mylk3
Serf2	3.7800946920754e-105	0.511691582244141	0.999	0.988	7.329225598465e-101	L2/3-Rorb	Serf2
Extl3	3.89887147172317e-105	0.850806172753746	0.795	0.54	7.55952189652406e-101	L2/3-Rorb	Extl3
Ttc3	6.21798502125333e-105	0.383452827369691	1	1	1.20560511577081e-100	L2/3-Rorb	Ttc3
Trpc5	9.44850510909906e-105	0.788177761335285	0.62	0.215	1.83197065560322e-100	L2/3-Rorb	Trpc5
Rgs7	3.4126953861875e-104	0.727944021120616	0.942	0.785	6.61687508427895e-100	L2/3-Rorb	Rgs7
Kcnip2	4.4953672149568e-104	0.994967360184801	0.753	0.404	8.71606749307975e-100	L2/3-Rorb	Kcnip2
Rab3c	6.62444929971811e-104	0.748462489070328	0.984	0.864	1.28441447472234e-99	L2/3-Rorb	Rab3c
Rasgef1c	6.64148157977763e-104	0.909120930644557	0.534	0.164	1.28771686350309e-99	L2/3-Rorb	Rasgef1c
Galnt17	4.52476904199016e-103	0.847414691707182	0.891	0.579	8.77307469551471e-99	L2/3-Rorb	Galnt17
Arhgap32	4.55350566895201e-103	0.633556449636922	0.996	0.947	8.82879214153105e-99	L2/3-Rorb	Arhgap32
Rbm24	6.27284154816343e-103	0.982599141476468	0.628	0.274	1.21624124777341e-98	L2/3-Rorb	Rbm24
6430548M08Rik	2.94420603163546e-102	0.847269734665465	0.907	0.63	5.70852107473799e-98	L2/3-Rorb	6430548M08Rik
Zdhhc8	4.86509499304108e-102	0.76287409657568	0.898	0.691	9.43293268200735e-98	L2/3-Rorb	Zdhhc8
Plagl1	5.00806352461276e-101	0.904870563715096	0.415	0.104	9.71013436787168e-97	L2/3-Rorb	Plagl1
Itga4	1.35306714389095e-100	0.816885750118441	0.358	0.063	2.62346188529016e-96	L2/3-Rorb	Itga4
Rasgrf2	2.27457398254188e-100	0.859238590733896	0.817	0.41	4.41017149475045e-96	L2/3-Rorb	Rasgrf2
Gpr153	2.61743114676911e-100	0.731279654889055	0.277	0.033	5.07493725047062e-96	L2/3-Rorb	Gpr153
Phactr3	1.28516644290094e-99	0.762927461879368	0.9	0.65	2.49180921614063e-95	L2/3-Rorb	Phactr3
Fam19a5	1.99479189988947e-99	0.80512083301941	0.878	0.586	3.8677020146957e-95	L2/3-Rorb	Fam19a5
Hcn4	8.28181028314779e-99	0.511832787736161	0.202	0.011	1.60576019579953e-94	L2/3-Rorb	Hcn4
Ptn	1.11754919336091e-98	0.968180665283071	0.913	0.7	2.16681613100747e-94	L2/3-Rorb	Ptn
Tenm2	3.75188362907814e-98	0.798521432568541	0.964	0.809	7.2745271684196e-94	L2/3-Rorb	Tenm2
Prag1	3.77799804361992e-98	0.848035929753346	0.501	0.141	7.32516040677467e-94	L2/3-Rorb	Prag1
Camk1g	5.28745630726584e-98	0.856362540077502	0.475	0.134	1.02518490341577e-93	L2/3-Rorb	Camk1g
6330403K07Rik	9.30945275116821e-98	0.549643817432893	1	0.992	1.805009793924e-93	L2/3-Rorb	6330403K07Rik
Gpr88	1.7365984650564e-97	0.77310559359382	0.466	0.129	3.36709076389786e-93	L2/3-Rorb	Gpr88
Mgat5	5.77363086159709e-97	0.738111498717705	0.877	0.502	1.11944928775506e-92	L2/3-Rorb	Mgat5
Frrs1l	2.18654758639927e-96	0.559834366850174	0.999	0.996	4.23949711526954e-92	L2/3-Rorb	Frrs1l
Slc23a2	2.25911156477924e-96	0.709228869947227	0.93	0.783	4.38019141295047e-92	L2/3-Rorb	Slc23a2
Npy1r	3.02314647004442e-96	0.933192691206604	0.72	0.342	5.86157869076913e-92	L2/3-Rorb	Npy1r
Tle1	5.86869787470869e-96	0.849004440761233	0.525	0.165	1.13788183092727e-91	L2/3-Rorb	Tle1
Car4	7.55771645418822e-96	0.933531147268181	0.466	0.124	1.46536564330255e-91	L2/3-Rorb	Car4
Megf9	9.83995229094947e-96	0.707219794189895	0.948	0.805	1.90786834969219e-91	L2/3-Rorb	Megf9
Ap3m2	1.0346509300805e-94	0.687834812172424	0.946	0.831	2.00608468833309e-90	L2/3-Rorb	Ap3m2
Kcna2	1.37459797899849e-94	0.746595436759867	0.968	0.807	2.66520802148017e-90	L2/3-Rorb	Kcna2
Sergef	1.43537219607461e-94	0.83853371540296	0.771	0.496	2.78304315096907e-90	L2/3-Rorb	Sergef
Fam81a	5.17362614973378e-93	0.55749750697654	0.999	0.975	1.00311437417188e-88	L2/3-Rorb	Fam81a
Cacna2d1	6.41782001969472e-93	0.591697213541774	0.993	0.968	1.24435112361861e-88	L2/3-Rorb	Cacna2d1
Scx	6.81632328333242e-93	0.650983867800277	0.226	0.02	1.32161692140532e-88	L2/3-Rorb	Scx
Cdkn1a	5.11955408307818e-92	0.935069311910543	0.731	0.359	9.92630341168028e-88	L2/3-Rorb	Cdkn1a
Nrgn	1.07937302879009e-91	0.712820920907116	1	0.996	2.09279636552111e-87	L2/3-Rorb	Nrgn
Sfrp1	1.18400143382623e-91	0.554849015584415	0.2	0.013	2.29566038004567e-87	L2/3-Rorb	Sfrp1
Auts2	2.73355155774692e-91	0.656530899155525	0.98	0.785	5.3000831153155e-87	L2/3-Rorb	Auts2
Mapk4	5.12855566778252e-91	0.83835232609196	0.517	0.165	9.94375658426353e-87	L2/3-Rorb	Mapk4
Nnmt	7.82428181404001e-91	0.760919197990096	0.305	0.048	1.51705000092422e-86	L2/3-Rorb	Nnmt
Jsrp1	1.02175318912869e-90	1.10367254621618	0.581	0.231	1.98107725840161e-86	L2/3-Rorb	Jsrp1
A330009N23Rik	1.80596464377545e-90	0.843044409637779	0.538	0.199	3.50158484781622e-86	L2/3-Rorb	A330009N23Rik
Plcxd2	1.98871746375571e-90	0.819410550555687	0.673	0.287	3.85592429047595e-86	L2/3-Rorb	Plcxd2
Sobp	9.44143798350306e-90	0.59297568762863	0.994	0.973	1.83060041062141e-85	L2/3-Rorb	Sobp
Sntg2	1.67099659051639e-89	0.476425783176317	0.173	0.008	3.23989528935223e-85	L2/3-Rorb	Sntg2
Tenm4	1.03195839529685e-88	0.74968370627074	0.93	0.691	2.00086413264106e-84	L2/3-Rorb	Tenm4
Etv6	1.53793909661009e-88	0.874926238710176	0.62	0.254	2.9819101144173e-84	L2/3-Rorb	Etv6
Cdh10	1.95407616205017e-88	0.760101455353318	0.843	0.481	3.78875827059908e-84	L2/3-Rorb	Cdh10
Net1	7.41217170184871e-88	0.869067326525579	0.53	0.222	1.43714597127145e-83	L2/3-Rorb	Net1
Exph5	1.3121327364108e-87	0.836125695333997	0.415	0.107	2.5440941626269e-83	L2/3-Rorb	Exph5
Agfg1	1.33576247988891e-87	0.663923812095545	0.913	0.794	2.5899098722566e-83	L2/3-Rorb	Agfg1
Myo16	1.56723902109439e-87	0.82414772122036	0.398	0.119	3.03871973799992e-83	L2/3-Rorb	Myo16
Nuak1	1.58374805478865e-87	0.746985151835515	0.843	0.649	3.07072910342971e-83	L2/3-Rorb	Nuak1
Lmtk2	1.7699942026809e-87	0.806427440753325	0.804	0.537	3.431841759578e-83	L2/3-Rorb	Lmtk2
Zfp148	4.42327911924164e-87	0.61078944487692	0.983	0.906	8.57629588429762e-83	L2/3-Rorb	Zfp148
Pou6f2	1.15153410056579e-86	0.925458696319984	0.608	0.265	2.232709467587e-82	L2/3-Rorb	Pou6f2
Nectin1	6.79574497167119e-86	0.828677246647627	0.552	0.194	1.31762699255733e-81	L2/3-Rorb	Nectin1
Fbxo34	9.6356386555672e-86	0.78272371116549	0.74	0.477	1.86825397892793e-81	L2/3-Rorb	Fbxo34
Dgcr6	1.23873787755537e-85	0.629326236512294	0.961	0.863	2.40178887079211e-81	L2/3-Rorb	Dgcr6
A830082K12Rik	1.2790072819753e-85	0.796927104551894	0.753	0.467	2.4798672190219e-81	L2/3-Rorb	A830082K12Rik
Lhx2	1.29475382809596e-85	0.7559183008722	0.544	0.191	2.51039819729525e-81	L2/3-Rorb	Lhx2
Rilpl1	2.49438771329078e-85	0.787231021576847	0.746	0.389	4.83636833729948e-81	L2/3-Rorb	Rilpl1
Lin7b	5.45050783742552e-85	0.664911245899472	0.964	0.891	1.05679896459843e-80	L2/3-Rorb	Lin7b
Lsamp	5.94951229262653e-84	0.604014772477432	0.997	0.964	1.15355093841736e-79	L2/3-Rorb	Lsamp
Ttyh1	1.5019843647395e-83	0.620477290634348	0.978	0.889	2.91219748479341e-79	L2/3-Rorb	Ttyh1
Camk2a	1.7979392655961e-83	0.591871194406608	1	0.981	3.48602444206427e-79	L2/3-Rorb	Camk2a
Ppm1l	1.37956239095799e-82	0.672009212419669	0.961	0.83	2.67483351982845e-78	L2/3-Rorb	Ppm1l
Csrnp3	1.71260229552926e-81	0.613306831712675	0.959	0.884	3.32056459080169e-77	L2/3-Rorb	Csrnp3
Prkar1b	3.43486421069467e-81	0.470407025856074	0.999	0.995	6.65985821811589e-77	L2/3-Rorb	Prkar1b
Gas7	4.1991443851372e-81	0.484081106010295	0.996	0.988	8.14172104834252e-77	L2/3-Rorb	Gas7
Syt1	7.6877078500555e-81	0.386399456724513	1	1	1.49056967504726e-76	L2/3-Rorb	Syt1
Klhdc8b	7.84536069822078e-81	0.804116079640389	0.631	0.287	1.52113698577803e-76	L2/3-Rorb	Klhdc8b
Trpc6	1.3331549610451e-80	0.654093517459579	0.321	0.063	2.58485415397035e-76	L2/3-Rorb	Trpc6
Cacng3	2.02549842761002e-80	0.698619973841405	0.91	0.671	3.92723890129307e-76	L2/3-Rorb	Cacng3
R3hdm2	3.8078897046191e-80	0.589596883878674	0.983	0.931	7.38311734828597e-76	L2/3-Rorb	R3hdm2
Lama4	8.23080902069936e-80	0.514746274995266	0.189	0.015	1.5958715610234e-75	L2/3-Rorb	Lama4
A830029E22Rik	1.88629056930277e-79	0.884755155822333	0.419	0.132	3.65732878482115e-75	L2/3-Rorb	A830029E22Rik
Hs3st1	2.31656623524604e-79	0.662633150677988	0.261	0.04	4.49159027351856e-75	L2/3-Rorb	Hs3st1
Ptprd	5.62290980680549e-79	0.490356528656119	0.997	0.991	1.09022598244152e-74	L2/3-Rorb	Ptprd
Adrb1	9.6588791578376e-79	0.852793528214856	0.727	0.39	1.87276007991313e-74	L2/3-Rorb	Adrb1
Tmem65	1.65192915405677e-78	0.7095396504897	0.897	0.737	3.20292543680067e-74	L2/3-Rorb	Tmem65
Pcbd1	2.10698237615197e-78	0.781999543527791	0.402	0.118	4.08522812912105e-74	L2/3-Rorb	Pcbd1
Gm26917	2.66866220103372e-78	0.676279003178299	0.988	0.891	5.17426914158427e-74	L2/3-Rorb	Gm26917
Ccdc85a	2.77155122433523e-78	0.712900643065389	0.859	0.577	5.37376066886357e-74	L2/3-Rorb	Ccdc85a
Zdhhc22	1.62700579282746e-77	0.63723212271775	0.956	0.838	3.15460153171317e-73	L2/3-Rorb	Zdhhc22
Heg1	2.93765715750578e-77	0.680036110122423	0.287	0.054	5.69582346268795e-73	L2/3-Rorb	Heg1
Cobl	8.36641396284594e-77	0.596519229651815	0.946	0.85	1.6221640032562e-72	L2/3-Rorb	Cobl
Cyp46a1	9.46551171376771e-77	0.634480860452054	0.946	0.782	1.83526806618242e-72	L2/3-Rorb	Cyp46a1
Echdc2	9.75230201507394e-77	0.855770059426035	0.637	0.316	1.89087383770269e-72	L2/3-Rorb	Echdc2
Rasal2	1.32980952862919e-76	0.653378297523303	0.919	0.767	2.57836769505914e-72	L2/3-Rorb	Rasal2
Plppr3	1.4002202142397e-76	0.770328339204294	0.573	0.232	2.71488697338935e-72	L2/3-Rorb	Plppr3
Scube1	1.77616789189455e-76	0.813980248140057	0.592	0.247	3.44381192559435e-72	L2/3-Rorb	Scube1
Secisbp2l	2.74997339159273e-76	0.644357095702146	0.92	0.786	5.33192340895914e-72	L2/3-Rorb	Secisbp2l
Galnt7	9.38527072727346e-76	0.802219658508664	0.533	0.207	1.81971014131105e-71	L2/3-Rorb	Galnt7
Cdh12	1.10339754034808e-75	0.814607347647851	0.563	0.232	2.13937749098089e-71	L2/3-Rorb	Cdh12
Kcnh7	1.49300511247647e-75	0.64505405364289	0.977	0.893	2.89478761258062e-71	L2/3-Rorb	Kcnh7
Magi1	2.62828727369571e-75	0.729200623059804	0.824	0.607	5.09598619496862e-71	L2/3-Rorb	Magi1
Vill	2.72716795307215e-75	0.565163513580451	0.234	0.032	5.2877059442116e-71	L2/3-Rorb	Vill
Grm7	1.2111027006792e-74	0.693036853063482	0.842	0.621	2.34820702634691e-70	L2/3-Rorb	Grm7
Camk4	2.51846025542895e-74	0.697835085562858	0.988	0.92	4.88304258925119e-70	L2/3-Rorb	Camk4
Atxn1	2.63653982364342e-74	0.635378021288972	0.961	0.842	5.11198706406223e-70	L2/3-Rorb	Atxn1
Lrrk2	4.24104147127326e-74	0.780330980352095	0.653	0.341	8.22295530865172e-70	L2/3-Rorb	Lrrk2
Nppc	6.70350491371752e-74	0.972640101951644	0.679	0.384	1.29974256772069e-69	L2/3-Rorb	Nppc
Stxbp6	1.27783974826894e-73	0.258945156899147	0.411	0.149	2.47760348791864e-69	L2/3-Rorb	Stxbp6
Hecw1	1.33548053579929e-73	0.518071654770932	0.993	0.957	2.58936321086124e-69	L2/3-Rorb	Hecw1
Gm3764	1.66959726842868e-72	0.719573928734732	0.832	0.569	3.23718214375636e-68	L2/3-Rorb	Gm3764
Grk5	3.77531113697296e-72	0.637325750773243	0.324	0.076	7.31995076347687e-68	L2/3-Rorb	Grk5
Kmt5a	5.08216610588383e-72	0.709834042501841	0.781	0.53	9.85381186269815e-68	L2/3-Rorb	Kmt5a
Unc5c	1.13473949092453e-71	0.651048097550565	0.66	0.311	2.20014639895358e-67	L2/3-Rorb	Unc5c
C730002L08Rik	1.21068977122437e-71	0.771356953258641	0.566	0.246	2.34740639742692e-67	L2/3-Rorb	C730002L08Rik
Plb1	1.9358947374106e-71	0.432823824902416	0.149	0.009	3.75350630636542e-67	L2/3-Rorb	Plb1
Hapln4	2.69129631885967e-71	0.776667229497989	0.663	0.391	5.21815443263701e-67	L2/3-Rorb	Hapln4
Pgap1	2.86522946418948e-71	0.682286530798915	0.826	0.597	5.55539340811699e-67	L2/3-Rorb	Pgap1
Eif4ebp1	3.40514120279579e-71	0.744653442487488	0.448	0.158	6.60222827810075e-67	L2/3-Rorb	Eif4ebp1
Sidt1	3.43376322929202e-71	0.689694354662682	0.814	0.596	6.65772352527429e-67	L2/3-Rorb	Sidt1
Ovol2	4.7133502715332e-71	0.72857317194761	0.752	0.533	9.13871484147571e-67	L2/3-Rorb	Ovol2
Efnb2	5.49317015747064e-71	0.717349090274924	0.846	0.608	1.06507076183198e-66	L2/3-Rorb	Efnb2
Bnip3l	8.1666063640402e-71	0.480820543860772	0.993	0.964	1.58342330792376e-66	L2/3-Rorb	Bnip3l
Dpp6	1.65422878702523e-70	0.635375618954628	0.9	0.702	3.20738419516321e-66	L2/3-Rorb	Dpp6
Exd2	1.97953486580783e-70	0.636062829755688	0.862	0.656	3.8381201513148e-66	L2/3-Rorb	Exd2
Cux1	3.02130661404514e-70	0.906447635301807	0.556	0.33	5.85801139397212e-66	L2/3-Rorb	Cux1
Cyp4x1	8.00652152291545e-70	0.755564965696691	0.589	0.303	1.55238445807808e-65	L2/3-Rorb	Cyp4x1
Pld3	1.49369379738978e-69	0.568363207923464	0.972	0.881	2.89612290375904e-65	L2/3-Rorb	Pld3
Msra	1.58393475077937e-69	0.693911218886628	0.814	0.564	3.07109108828612e-65	L2/3-Rorb	Msra
Slc16a2	1.95993708697142e-69	0.627522780841594	0.697	0.35	3.80012201792888e-65	L2/3-Rorb	Slc16a2
Zdhhc2	3.72238911408508e-69	0.713143574372825	0.9	0.749	7.21734025329956e-65	L2/3-Rorb	Zdhhc2
Mcub	5.11785935684907e-69	0.647013697587462	0.292	0.069	9.92301750699467e-65	L2/3-Rorb	Mcub
Igfbp6	9.37159866718199e-69	0.40095995458908	0.7	0.368	1.81705926557992e-64	L2/3-Rorb	Igfbp6
Tmem200a	2.6595044211466e-68	0.731454536669387	0.499	0.19	5.15651312216114e-64	L2/3-Rorb	Tmem200a
Myh9	2.71165824057063e-68	0.76438504778786	0.543	0.257	5.25763416264239e-64	L2/3-Rorb	Myh9
Negr1	4.45654547486543e-68	0.546308697735995	0.994	0.974	8.64079602121659e-64	L2/3-Rorb	Negr1
Boc	5.65204359078601e-68	0.622593731865417	0.255	0.048	1.0958747318175e-63	L2/3-Rorb	Boc
Metrnl	8.83048784895175e-68	0.732689078645775	0.424	0.141	1.71214328903326e-63	L2/3-Rorb	Metrnl
Gabra1	1.44513815920629e-67	0.528577064149931	0.997	0.982	2.80197837688508e-63	L2/3-Rorb	Gabra1
Ppm1h	1.52769301138431e-67	0.678982918678935	0.874	0.65	2.96204397977304e-63	L2/3-Rorb	Ppm1h
Mkx	1.54414054284197e-67	0.758652533667392	0.517	0.21	2.99393409851629e-63	L2/3-Rorb	Mkx
Dcx	2.16487451726809e-67	0.63672979829963	0.891	0.731	4.19747520153109e-63	L2/3-Rorb	Dcx
Nrxn2	2.18203376526388e-67	0.442455203777376	0.994	0.992	4.23074526747014e-63	L2/3-Rorb	Nrxn2
1110002E22Rik	2.2148758125152e-67	0.610621484824349	0.27	0.053	4.29442271288572e-63	L2/3-Rorb	1110002E22Rik
Lamp5	2.68406159924304e-67	0.410533040248933	0.438	0.166	5.20412703477234e-63	L2/3-Rorb	Lamp5
Gabrg2	4.17811272316908e-67	0.571577582642951	0.964	0.891	8.10094275895252e-63	L2/3-Rorb	Gabrg2
Celf1	5.5779809980649e-67	0.455478161139482	0.997	0.985	1.0815147357148e-62	L2/3-Rorb	Celf1
Mical3	6.56455955263518e-67	0.617229991169448	0.911	0.73	1.27280245166044e-62	L2/3-Rorb	Mical3
C1galt1	7.68590163745369e-67	0.729744718310253	0.612	0.333	1.4902194684859e-62	L2/3-Rorb	C1galt1
Trhde	1.11919226944545e-66	0.749186193299871	0.527	0.214	2.17000189122779e-62	L2/3-Rorb	Trhde
Atoh7	1.564623278674e-66	0.809901213025735	0.337	0.105	3.03364807502101e-62	L2/3-Rorb	Atoh7
Stard8	1.821249477249e-66	0.57511489428638	0.224	0.033	3.53122061143809e-62	L2/3-Rorb	Stard8
Cadm3	2.01615666350971e-66	0.52240037008381	0.991	0.949	3.90912615487898e-62	L2/3-Rorb	Cadm3
Rbms1	3.20668122407736e-66	0.793697557171636	0.459	0.184	6.2174342253636e-62	L2/3-Rorb	Rbms1
Zbtb16	4.00615769530582e-66	0.803811528038202	0.612	0.363	7.76753915542846e-62	L2/3-Rorb	Zbtb16
Arhgap42	8.75587773548046e-66	0.713904692778522	0.422	0.153	1.69767713413231e-61	L2/3-Rorb	Arhgap42
Mlip	1.06296810411428e-65	0.730726794098909	0.695	0.414	2.06098885706718e-61	L2/3-Rorb	Mlip
Unc5d	1.69675219613189e-65	0.666117382052096	0.52	0.208	3.28983283308012e-61	L2/3-Rorb	Unc5d
Spag5	1.75249649538899e-65	0.668775960460045	0.338	0.089	3.3979154549097e-61	L2/3-Rorb	Spag5
Itpka	2.28521116528837e-65	0.584017885186664	0.975	0.849	4.43079592837763e-61	L2/3-Rorb	Itpka
Psd2	2.57761322623882e-65	0.663665767958387	0.398	0.129	4.99773428435446e-61	L2/3-Rorb	Psd2
Ace	3.38653489315431e-65	0.402614529764281	0.155	0.012	6.56615250433689e-61	L2/3-Rorb	Ace
Rbpj	6.72163222370345e-65	0.717537388163273	0.543	0.277	1.30325727185386e-60	L2/3-Rorb	Rbpj
Ildr2	1.02363401440457e-64	0.630487951810118	0.916	0.776	1.98472399052902e-60	L2/3-Rorb	Ildr2
Sntg1	1.27756089305412e-64	0.713691276003052	0.627	0.329	2.47706281554263e-60	L2/3-Rorb	Sntg1
Pdp1	1.73981821212415e-64	0.679240493596838	0.836	0.636	3.37333353148752e-60	L2/3-Rorb	Pdp1
Cxadr	2.0902358249322e-64	0.709114091086676	0.73	0.459	4.05275824096105e-60	L2/3-Rorb	Cxadr
Ywhaz	2.31134590006636e-64	0.292021638173095	1	0.998	4.48146856563866e-60	L2/3-Rorb	Ywhaz
Slitrk1	2.52810953008774e-64	0.542745124238616	0.959	0.875	4.90175156788712e-60	L2/3-Rorb	Slitrk1
Nsf	2.62642201899652e-64	0.392677073366432	1	0.997	5.09236965263235e-60	L2/3-Rorb	Nsf
Cpne6	5.21720341576811e-64	0.594407065848925	0.782	0.456	1.01156357028328e-59	L2/3-Rorb	Cpne6
Arfgef3	6.49801350610586e-64	0.458237771818097	0.997	0.979	1.25989983869887e-59	L2/3-Rorb	Arfgef3
Ntrk2	7.15866038442131e-64	0.481772605331932	1	0.989	1.38799266193545e-59	L2/3-Rorb	Ntrk2
Trps1	7.91774807956209e-64	0.729166935166315	0.549	0.262	1.53517217514629e-59	L2/3-Rorb	Trps1
Tmem108	1.95255948309596e-63	0.713620195068023	0.814	0.571	3.78581758177475e-59	L2/3-Rorb	Tmem108
Marc2	4.56778962016149e-63	0.664485744283634	0.811	0.578	8.85648729453112e-59	L2/3-Rorb	Marc2
Cacna2d3	6.39029988034063e-63	0.697818923925854	0.557	0.243	1.23901524379924e-58	L2/3-Rorb	Cacna2d3
Man1a2	9.44787065156101e-63	0.551091931242364	0.955	0.869	1.83184764063116e-58	L2/3-Rorb	Man1a2
Zfhx4	1.02795098588649e-62	0.668481438381768	0.192	0.024	1.99309416653532e-58	L2/3-Rorb	Zfhx4
Zfp800	1.22853680373558e-62	0.705264564532788	0.655	0.412	2.38201000876292e-58	L2/3-Rorb	Zfp800
Cacnb4	1.3738497978126e-62	0.440675157022903	0.999	0.988	2.66375737297884e-58	L2/3-Rorb	Cacnb4
Faah	2.11052403060346e-62	0.588088013973236	0.893	0.723	4.09209504293705e-58	L2/3-Rorb	Faah
Tppp	2.80783039698741e-62	0.455719763655639	0.996	0.983	5.44410235671889e-58	L2/3-Rorb	Tppp
Mapre2	3.66608522957278e-62	0.492772350788099	0.985	0.954	7.10817265161866e-58	L2/3-Rorb	Mapre2
Nlgn1	3.69809613049952e-62	0.558052155194471	0.956	0.859	7.17023858742552e-58	L2/3-Rorb	Nlgn1
1190002N15Rik	4.06855699522157e-62	0.537663732920409	0.684	0.356	7.8885251580351e-58	L2/3-Rorb	1190002N15Rik
Smyd2	4.68079135236236e-62	0.6455372743706	0.772	0.572	9.07558635309538e-58	L2/3-Rorb	Smyd2
Cadm1	5.50544631609927e-62	0.427774061400719	1	0.994	1.06745098622849e-57	L2/3-Rorb	Cadm1
Tpd52l1	9.8789297445944e-62	0.612458663913953	0.897	0.704	1.91542568817941e-57	L2/3-Rorb	Tpd52l1
Adra1b	1.04492447101422e-61	0.744981115064733	0.573	0.264	2.02600405684947e-57	L2/3-Rorb	Adra1b
Galntl6	2.13533376519229e-61	0.65545713609507	0.292	0.074	4.14019863733134e-57	L2/3-Rorb	Galntl6
Il1rapl1	2.86409209844094e-61	0.67902751935792	0.74	0.482	5.55318816966714e-57	L2/3-Rorb	Il1rapl1
Lrtm2	6.80691059749223e-61	0.688546032583298	0.624	0.352	1.31979189574777e-56	L2/3-Rorb	Lrtm2
Plekha6	9.61358129486028e-61	0.636767989398298	0.814	0.564	1.86397727726046e-56	L2/3-Rorb	Plekha6
Lin7a	1.29611337750943e-60	0.682428256250548	0.742	0.453	2.51303422765304e-56	L2/3-Rorb	Lin7a
Sertm1	1.78618146943564e-60	0.677091843432437	0.383	0.123	3.46322725108876e-56	L2/3-Rorb	Sertm1
Cib2	2.14086057190712e-60	0.617093088109395	0.859	0.666	4.15091456287071e-56	L2/3-Rorb	Cib2
Ackr1	2.41125373998522e-60	0.621161024457087	0.851	0.686	4.67517987645735e-56	L2/3-Rorb	Ackr1
Adk	2.73875848981856e-60	0.652554399354586	0.788	0.578	5.3101788359092e-56	L2/3-Rorb	Adk
Dcdc2a	3.05316681637104e-60	0.740954863718113	0.347	0.121	5.91978514026181e-56	L2/3-Rorb	Dcdc2a
Syndig1	3.6263251632985e-60	0.675139878156551	0.476	0.186	7.03108185911947e-56	L2/3-Rorb	Syndig1
Pitpnm3	5.06911936904864e-60	0.661638374124467	0.687	0.446	9.82851554464842e-56	L2/3-Rorb	Pitpnm3
Zfp462	5.08211616838254e-60	0.685152455286195	0.486	0.195	9.85371503887692e-56	L2/3-Rorb	Zfp462
Plxdc2	1.13429468068771e-59	0.715084163054743	0.669	0.388	2.19928395638539e-55	L2/3-Rorb	Plxdc2
Brinp2	1.11769082979914e-58	0.587898001354697	0.914	0.723	2.16709074989756e-54	L2/3-Rorb	Brinp2
Shank2	1.99357194658743e-58	0.583460508412768	0.868	0.707	3.86533664723837e-54	L2/3-Rorb	Shank2
Impact	2.02780903520931e-58	0.415785681405035	0.999	0.99	3.93171893836734e-54	L2/3-Rorb	Impact
Espn	2.23453635438998e-58	0.438172170217412	0.149	0.015	4.33254253752674e-54	L2/3-Rorb	Espn
Mark1	2.29939942509612e-58	0.584397448044492	0.846	0.693	4.45830554531886e-54	L2/3-Rorb	Mark1
Ets1	3.69077584179243e-58	0.359164662206401	0.126	0.008	7.15604527965134e-54	L2/3-Rorb	Ets1
Oxr1	6.34829097966323e-58	0.42560820576311	0.997	0.98	1.2308701380469e-53	L2/3-Rorb	Oxr1
Col25a1	8.76727400712235e-58	0.829940757811288	0.608	0.359	1.69988675724095e-53	L2/3-Rorb	Col25a1
Trib2	1.09590321984347e-57	0.707723225766696	0.538	0.259	2.1248467529545e-53	L2/3-Rorb	Trib2
Reps2	1.25262869339725e-57	0.455817383636219	0.993	0.947	2.42872177362792e-53	L2/3-Rorb	Reps2
Fras1	2.55652218493478e-57	0.469674666407573	0.56	0.267	4.95684086437005e-53	L2/3-Rorb	Fras1
Desi1	5.21724535499019e-57	0.603563253419418	0.724	0.525	1.01157170187905e-52	L2/3-Rorb	Desi1
Sept9	5.84241761005225e-57	0.617063266155303	0.842	0.62	1.13278635041303e-52	L2/3-Rorb	Sept9
Man1c1	6.2400204419872e-57	0.563970460940516	0.448	0.173	1.2098775634969e-52	L2/3-Rorb	Man1c1
Cdk5r1	6.54163443138762e-57	0.426312548543082	0.999	0.986	1.26835749990175e-52	L2/3-Rorb	Cdk5r1
Cit	8.55426061452797e-57	0.501393178219602	0.981	0.907	1.65858559055083e-52	L2/3-Rorb	Cit
C77080	1.10523212236716e-56	0.571631189375499	0.305	0.087	2.1429345620577e-52	L2/3-Rorb	C77080
Fgfr1op2	1.19138490559945e-56	0.465028056541221	0.988	0.944	2.30997619346677e-52	L2/3-Rorb	Fgfr1op2
Gm43672	2.17742738027343e-56	0.688326615679623	0.433	0.175	4.22181394761215e-52	L2/3-Rorb	Gm43672
Fam126b	3.95132359620859e-56	0.454857133595947	0.993	0.972	7.66122132068884e-52	L2/3-Rorb	Fam126b
Fjx1	5.26489843277856e-56	0.649123093389786	0.813	0.56	1.02081115713144e-51	L2/3-Rorb	Fjx1
Gabra4	6.50621891714663e-56	0.51276823791449	0.946	0.864	1.26149078584556e-51	L2/3-Rorb	Gabra4
Dgkh	7.98406490702778e-56	0.482060624132684	0.967	0.915	1.54803034482362e-51	L2/3-Rorb	Dgkh
Ppfibp1	9.76797366275375e-56	0.661205072163638	0.393	0.151	1.89391241347132e-51	L2/3-Rorb	Ppfibp1
Rxrg	1.83355857321708e-55	0.69116810733777	0.372	0.135	3.55508671761059e-51	L2/3-Rorb	Rxrg
Yaf2	1.87025516127125e-55	0.426372777928528	0.994	0.964	3.62623773218883e-51	L2/3-Rorb	Yaf2
4921539H07Rik	2.14469818367439e-55	0.564556993141668	0.218	0.047	4.15835530832627e-51	L2/3-Rorb	4921539H07Rik
Rac3	2.39585638626846e-55	0.611331518823351	0.846	0.643	4.64532594733593e-51	L2/3-Rorb	Rac3
Akap5	2.49462946036048e-55	0.61619095188149	0.862	0.696	4.83683706069294e-51	L2/3-Rorb	Akap5
Lrrtm1	2.54554018711109e-55	0.66251012235737	0.673	0.374	4.93554786878969e-51	L2/3-Rorb	Lrrtm1
BC030500	3.08126316462535e-55	0.628760098540187	0.353	0.12	5.97426114989209e-51	L2/3-Rorb	BC030500
Rap1gap2	4.82554157292728e-55	0.536487553168957	0.936	0.856	9.3562425557487e-51	L2/3-Rorb	Rap1gap2
Nlgn2	5.98255973840897e-55	0.523814596049474	0.92	0.813	1.15995850768011e-50	L2/3-Rorb	Nlgn2
Man1a	1.4619456943596e-54	0.494843768677687	0.642	0.338	2.83456650679383e-50	L2/3-Rorb	Man1a
Vat1l	1.46846495205224e-54	0.606285046675496	0.546	0.251	2.84720669553409e-50	L2/3-Rorb	Vat1l
1110008P14Rik	1.98707457338293e-54	0.527847591847268	0.997	0.985	3.85273889033216e-50	L2/3-Rorb	1110008P14Rik
Maob	2.00985648402095e-54	0.738178114373866	0.583	0.372	3.89691073686823e-50	L2/3-Rorb	Maob
Fgf12	3.150744273476e-54	0.486756462681062	0.962	0.887	6.10897807184262e-50	L2/3-Rorb	Fgf12
Mn1	3.65208554874968e-54	0.640579190843149	0.601	0.307	7.08102867047076e-50	L2/3-Rorb	Mn1
Lamc2	3.81390982805674e-54	0.619161248838783	0.356	0.116	7.39478976561922e-50	L2/3-Rorb	Lamc2
Pde10a	4.07255977624317e-54	0.60894995863935	0.919	0.787	7.89628615015789e-50	L2/3-Rorb	Pde10a
Slc25a37	6.27347465213468e-54	0.637059389232375	0.412	0.165	1.21636400030239e-49	L2/3-Rorb	Slc25a37
Phf24	6.324198053632e-54	0.4473140989909	0.99	0.952	1.22619876061871e-49	L2/3-Rorb	Phf24
Grasp	7.49733483560549e-54	0.719315390587752	0.642	0.381	1.45365825127555e-49	L2/3-Rorb	Grasp
Kcnh1	8.9755866405572e-54	0.608946486267995	0.821	0.614	1.74027649373764e-49	L2/3-Rorb	Kcnh1
Zfp941	9.36144069477698e-54	0.709296607939191	0.57	0.287	1.81508973631031e-49	L2/3-Rorb	Zfp941
Pip4k2c	9.5666549370288e-54	0.568380793597433	0.878	0.726	1.85487872574051e-49	L2/3-Rorb	Pip4k2c
Ptprs	1.6069199630298e-53	0.402619590435468	0.994	0.985	3.11565711631848e-49	L2/3-Rorb	Ptprs
Nebl	1.69012194569213e-53	0.609096768784414	0.698	0.402	3.27697744050248e-49	L2/3-Rorb	Nebl
Dgkz	1.79435254518348e-53	0.450643004861241	0.983	0.931	3.47907014985625e-49	L2/3-Rorb	Dgkz
Tmem191c	2.27474342105076e-53	0.416510358877678	0.996	0.963	4.41050001907533e-49	L2/3-Rorb	Tmem191c
Nxpe4	3.11302727286936e-53	0.598964960057104	0.306	0.108	6.03584857936641e-49	L2/3-Rorb	Nxpe4
Ndst3	3.82918526397054e-53	0.555992229982417	0.565	0.27	7.42440730831247e-49	L2/3-Rorb	Ndst3
Rpl12	4.84929439420624e-53	0.29797738939352	0.996	0.989	9.40229690092647e-49	L2/3-Rorb	Rpl12
Nr2f6	1.03336641462562e-52	0.624183562626688	0.607	0.392	2.00359414131762e-48	L2/3-Rorb	Nr2f6
Cntn3	1.10411356212978e-52	0.671765015498051	0.428	0.169	2.14076578561344e-48	L2/3-Rorb	Cntn3
D430041D05Rik	2.23656230184026e-52	0.48455757323823	0.968	0.896	4.33647064703808e-48	L2/3-Rorb	D430041D05Rik
Tsc22d1	2.25441946753261e-52	0.405094224454055	0.997	0.989	4.37109390559899e-48	L2/3-Rorb	Tsc22d1
Herc3	2.61300272391384e-52	0.483375835609874	0.961	0.884	5.06635098139655e-48	L2/3-Rorb	Herc3
Hcfc2	3.24602695415133e-52	0.634216987036603	0.605	0.364	6.29372166140402e-48	L2/3-Rorb	Hcfc2
Rnf38	4.52613305402569e-52	0.623532807412272	0.66	0.397	8.77571937845041e-48	L2/3-Rorb	Rnf38
Hs2st1	4.62270216371901e-52	0.524081532550937	0.904	0.775	8.96295722523478e-48	L2/3-Rorb	Hs2st1
Wnt9a	4.63943384964604e-52	0.639137151493054	0.507	0.292	8.99539829107871e-48	L2/3-Rorb	Wnt9a
Brinp1	5.22372667681099e-52	0.543256989760707	0.911	0.785	1.01282836536688e-47	L2/3-Rorb	Brinp1
Kctd4	8.94982141295615e-52	0.395598618346245	0.721	0.426	1.73528087375807e-47	L2/3-Rorb	Kctd4
Pkn2	1.1018720690588e-51	0.573891691348789	0.816	0.669	2.1364197546981e-47	L2/3-Rorb	Pkn2
Tmem256	1.13201999228121e-51	0.437386962213088	0.981	0.94	2.19487356303405e-47	L2/3-Rorb	Tmem256
Med13l	1.35476958966743e-51	0.538950255143601	0.906	0.813	2.62676275740619e-47	L2/3-Rorb	Med13l
Adrb3	1.39091807154093e-51	0.456512451573483	0.184	0.03	2.69685104891071e-47	L2/3-Rorb	Adrb3
Il1rap	1.75138439547295e-51	0.641620106365806	0.759	0.535	3.39575920438251e-47	L2/3-Rorb	Il1rap
Kcnq1ot1	1.92794813162049e-51	0.492819713494238	0.993	0.986	3.73809863239896e-47	L2/3-Rorb	Kcnq1ot1
Ptprt	1.99536116533326e-51	0.256869786935896	0.877	0.606	3.86880576346465e-47	L2/3-Rorb	Ptprt
Slitrk2	3.44597451456571e-51	0.626069601009278	0.335	0.109	6.68139998629145e-47	L2/3-Rorb	Slitrk2
Slc13a5	3.48533182080783e-51	0.328151531168803	0.113	0.008	6.75770986736431e-47	L2/3-Rorb	Slc13a5
Pknox2	5.28094028770318e-51	0.623515795392905	0.72	0.476	1.02392151238277e-46	L2/3-Rorb	Pknox2
Dab2ip	5.55680264563936e-51	0.57896137972005	0.813	0.605	1.07740846496302e-46	L2/3-Rorb	Dab2ip
Samd4	6.17388513308134e-51	0.673799233071471	0.61	0.367	1.19705458845314e-46	L2/3-Rorb	Samd4
Tnfrsf19	7.7573145415482e-51	0.628162732753922	0.473	0.212	1.50406571646078e-46	L2/3-Rorb	Tnfrsf19
Arhgef17	9.5783810961583e-51	0.556082241252729	0.819	0.676	1.85715231073413e-46	L2/3-Rorb	Arhgef17
Sort1	1.34304662310217e-50	0.51619667721817	0.923	0.805	2.6040330975328e-46	L2/3-Rorb	Sort1
Onecut2	1.54792410975977e-50	0.772385529268212	0.483	0.229	3.00127005641321e-46	L2/3-Rorb	Onecut2
F2rl2	1.59574239036038e-50	0.309846504927314	0.11	0.007	3.09398492066975e-46	L2/3-Rorb	F2rl2
Kcnk2	2.40954714211526e-50	0.73257437838612	0.733	0.47	4.67187095384728e-46	L2/3-Rorb	Kcnk2
Cacna1b	4.66867848905233e-50	0.508778478167634	0.894	0.718	9.05210072242355e-46	L2/3-Rorb	Cacna1b
Pstpip1	8.05055582369524e-50	0.448707018230891	0.18	0.029	1.56092226865627e-45	L2/3-Rorb	Pstpip1
Gucy1b1	9.30657089061601e-50	0.438733097545914	0.978	0.911	1.80445102998154e-45	L2/3-Rorb	Gucy1b1
1110046J04Rik	1.70342541096551e-49	0.637699435577204	0.52	0.297	3.30277152932102e-45	L2/3-Rorb	1110046J04Rik
Cnksr2	1.72906634323994e-49	0.418438016156557	0.991	0.95	3.35248673290791e-45	L2/3-Rorb	Cnksr2
Glra3	1.9037951191955e-49	0.684996896083542	0.512	0.244	3.69126835660816e-45	L2/3-Rorb	Glra3
Cela1	3.0811775387466e-49	0.464498567646847	0.181	0.033	5.97409512987578e-45	L2/3-Rorb	Cela1
Ddit4l	3.83891071714365e-49	0.64041660436943	0.131	0.014	7.44326398946982e-45	L2/3-Rorb	Ddit4l
1500009L16Rik	6.50120418274637e-49	0.568113497521272	0.714	0.437	1.26051847899269e-44	L2/3-Rorb	1500009L16Rik
Trnp1	6.82875917308033e-49	0.535753601338143	0.94	0.872	1.32402811606855e-44	L2/3-Rorb	Trnp1
Nkd1	7.24224778635505e-49	0.52261041329137	0.239	0.057	1.40419942329638e-44	L2/3-Rorb	Nkd1
Tspan5	7.49473857318861e-49	0.450803211850284	0.98	0.934	1.45315486195554e-44	L2/3-Rorb	Tspan5
Dio3	1.18553754094983e-48	0.616022983580969	0.167	0.025	2.29863873814762e-44	L2/3-Rorb	Dio3
Dynll2	1.64136198857882e-48	0.338332063962896	0.997	0.994	3.18243675965547e-44	L2/3-Rorb	Dynll2
Ttc39b	1.92550995175956e-48	0.561349340830473	0.833	0.65	3.73337124546661e-44	L2/3-Rorb	Ttc39b
Vwa5b1	4.1966210317116e-48	0.362640218751888	0.123	0.011	8.13682851838562e-44	L2/3-Rorb	Vwa5b1
Srpk2	6.64296994403266e-48	0.353264550999219	0.997	0.987	1.28800544244849e-43	L2/3-Rorb	Srpk2
Ptger3	7.70553815021713e-48	0.520073817705412	0.267	0.077	1.4940267919456e-43	L2/3-Rorb	Ptger3
Cry2	8.06168034804161e-48	0.457855707544699	0.943	0.848	1.56307920268179e-43	L2/3-Rorb	Cry2
Gng13	9.63199844555634e-48	0.462309804261053	0.964	0.894	1.86754817860892e-43	L2/3-Rorb	Gng13
Calm3	1.17379587637703e-47	0.268144169949801	1	0.998	2.27587282470743e-43	L2/3-Rorb	Calm3
Tmem44	1.22708734591848e-47	0.646950620985097	0.305	0.104	2.37919965500133e-43	L2/3-Rorb	Tmem44
Dtnbp1	1.38049240656169e-47	0.582452825435035	0.772	0.567	2.67663672708246e-43	L2/3-Rorb	Dtnbp1
Slc7a8	1.62610559703208e-47	0.518540125205116	0.91	0.823	3.1528561420855e-43	L2/3-Rorb	Slc7a8
Lemd1	1.65646940470785e-47	0.594050424758967	0.354	0.14	3.21172852878804e-43	L2/3-Rorb	Lemd1
Drp2	1.71645815397849e-47	0.615904826351983	0.581	0.356	3.3280407147489e-43	L2/3-Rorb	Drp2
Susd5	2.61450502224837e-47	0.529038214661165	0.244	0.06	5.06926378763736e-43	L2/3-Rorb	Susd5
C130074G19Rik	6.48342694345232e-47	0.57716505338584	0.437	0.184	1.25707165006597e-42	L2/3-Rorb	C130074G19Rik
Ttll7	1.59935228658273e-46	0.382166426574599	0.991	0.968	3.10098414845526e-42	L2/3-Rorb	Ttll7
Pmaip1	1.92952373986493e-46	0.437871144985323	0.189	0.036	3.74115357922411e-42	L2/3-Rorb	Pmaip1
Nrxn3	2.89940063726514e-46	0.381182646243373	0.999	0.966	5.62164789559338e-42	L2/3-Rorb	Nrxn3
Mras	3.45356406397484e-46	0.477631440516688	0.926	0.794	6.69611536364083e-42	L2/3-Rorb	Mras
Tmem200c	4.09593971235566e-46	0.492396664929502	0.241	0.063	7.9416175082864e-42	L2/3-Rorb	Tmem200c
Hivep3	4.61607895306437e-46	0.480612956078371	0.958	0.879	8.95011548209651e-42	L2/3-Rorb	Hivep3
Sez6l2	6.52725183234237e-46	0.473080008262066	0.933	0.831	1.26556885777286e-41	L2/3-Rorb	Sez6l2
Rnf144b	1.16018220010886e-45	0.501434357406071	0.254	0.069	2.24947726779108e-41	L2/3-Rorb	Rnf144b
Chml	1.21252815481527e-45	0.635571617921938	0.576	0.37	2.35097083937132e-41	L2/3-Rorb	Chml
Ncam2	1.30513472145569e-45	0.509017815721719	0.929	0.795	2.53052571143043e-41	L2/3-Rorb	Ncam2
Myh10	1.81067622047284e-45	0.472481065223075	0.938	0.857	3.51072012387479e-41	L2/3-Rorb	Myh10
Clstn1	2.22991432756734e-45	0.260052182601126	1	0.999	4.32358088972031e-41	L2/3-Rorb	Clstn1
Zfp804b	2.45999830105089e-45	0.501455546951021	0.234	0.058	4.76969070590757e-41	L2/3-Rorb	Zfp804b
Grin2a	2.80487369953689e-45	0.390009812051396	0.994	0.966	5.43836961603208e-41	L2/3-Rorb	Grin2a
Phip	4.25681489664495e-45	0.523314300346774	0.951	0.88	8.25353840310489e-41	L2/3-Rorb	Phip
Egr1	4.80728669111887e-45	0.48984451237012	1	0.99	9.32084816541037e-41	L2/3-Rorb	Egr1
Hrh1	5.02612621168632e-45	0.623371018697195	0.464	0.217	9.7451561118386e-41	L2/3-Rorb	Hrh1
Kcnc2	5.89501263096002e-45	0.53218868422277	0.366	0.137	1.14298399901684e-40	L2/3-Rorb	Kcnc2
Smim10l1	5.92630213995063e-45	0.387013553779683	0.997	0.976	1.14905072191503e-40	L2/3-Rorb	Smim10l1
Lat2	7.93530996443189e-45	0.354047798695918	0.135	0.017	1.5385772490037e-40	L2/3-Rorb	Lat2
Zfp827	8.55544385586749e-45	0.573122289189421	0.689	0.493	1.65881500921415e-40	L2/3-Rorb	Zfp827
Sipa1l2	9.18247678214683e-45	0.604339519814016	0.412	0.191	1.78039042329045e-40	L2/3-Rorb	Sipa1l2
Olfm2	1.13303186805726e-44	0.49496490442506	0.925	0.77	2.19683548897622e-40	L2/3-Rorb	Olfm2
Nr1d1	1.47191413406636e-44	0.597156070074404	0.681	0.47	2.85389431454127e-40	L2/3-Rorb	Nr1d1
Cfap46	1.66585763786463e-44	0.410415227244075	0.208	0.046	3.22993137405573e-40	L2/3-Rorb	Cfap46
Prkaa2	1.72561056595408e-44	0.509124493693022	0.871	0.721	3.34578632632836e-40	L2/3-Rorb	Prkaa2
Zfp367	1.74150866067164e-44	0.588263997225572	0.478	0.242	3.37661114217624e-40	L2/3-Rorb	Zfp367
Osbpl8	2.65194558781875e-44	0.515393945091344	0.894	0.744	5.14185730022177e-40	L2/3-Rorb	Osbpl8
Stx1a	2.99489165719909e-44	0.381438549610566	0.997	0.973	5.80679543414332e-40	L2/3-Rorb	Stx1a
Map9	5.20857859442071e-44	0.434154196588317	0.94	0.881	1.00989130367223e-39	L2/3-Rorb	Map9
Nr4a1	7.46187864644643e-44	0.690241945735963	0.848	0.656	1.4467836507595e-39	L2/3-Rorb	Nr4a1
Pde1b	7.68931387577112e-44	0.564688207788032	0.717	0.525	1.49088106737326e-39	L2/3-Rorb	Pde1b
Nsg2	1.17523960574615e-43	0.29815133048968	0.999	0.999	2.27867207158122e-39	L2/3-Rorb	Nsg2
Alcam	1.66521439602964e-43	0.315083284735174	0.865	0.618	3.22868419246187e-39	L2/3-Rorb	Alcam
Rex1bd	2.43943986708677e-43	0.427588497702857	0.98	0.943	4.72982995829455e-39	L2/3-Rorb	Rex1bd
Ankrd34c	4.6967923681329e-43	0.478139584571097	0.224	0.06	9.10661072257289e-39	L2/3-Rorb	Ankrd34c
Satb1	7.01615494886446e-43	0.464102069469507	0.959	0.804	1.36036228303533e-38	L2/3-Rorb	Satb1
Ptprj	8.83274452567669e-43	0.543309601281558	0.766	0.623	1.71258083608345e-38	L2/3-Rorb	Ptprj
Pip5k1c	1.15058872550918e-42	0.406716178880883	0.98	0.944	2.23087647988975e-38	L2/3-Rorb	Pip5k1c
Shd	1.68347188744553e-42	0.563815490082078	0.443	0.211	3.26408364256814e-38	L2/3-Rorb	Shd
Sowahb	1.85877781479794e-42	0.616842000416313	0.533	0.299	3.60398430511173e-38	L2/3-Rorb	Sowahb
Ptbp3	1.89344940330156e-42	0.61438747974926	0.592	0.376	3.6712090480614e-38	L2/3-Rorb	Ptbp3
Cited4	1.98071133208877e-42	0.627127302358801	0.421	0.193	3.84040120178691e-38	L2/3-Rorb	Cited4
Selenow	2.39978021949319e-42	0.298252400316439	1	0.996	4.65293386757534e-38	L2/3-Rorb	Selenow
Cadm2	2.86566935845554e-42	0.375934613988393	0.994	0.987	5.55624631910944e-38	L2/3-Rorb	Cadm2
Svop	3.82803724305074e-42	0.465803301353882	0.958	0.883	7.42218141055109e-38	L2/3-Rorb	Svop
Adcy7	4.65157091609713e-42	0.576031574977316	0.313	0.11	9.01893084922073e-38	L2/3-Rorb	Adcy7
Ppp1r14c	5.02375887904356e-42	0.539051983864296	0.788	0.57	9.74056609057756e-38	L2/3-Rorb	Ppp1r14c
Astn1	6.01445212678613e-42	0.381556392873549	0.99	0.964	1.16614212286256e-37	L2/3-Rorb	Astn1
Vgll4	6.79058341457123e-42	0.586620944165741	0.476	0.237	1.31662621825122e-37	L2/3-Rorb	Vgll4
Arhgef25	9.31019269437583e-42	0.446186262964506	0.958	0.844	1.80515326151253e-37	L2/3-Rorb	Arhgef25
Brinp3	1.05606604457626e-41	0.69508375700377	0.361	0.146	2.04760645382892e-37	L2/3-Rorb	Brinp3
Polr2i	1.14446024258698e-41	0.484515809588901	0.911	0.821	2.2189939643519e-37	L2/3-Rorb	Polr2i
Mblac2	1.66161747501995e-41	0.509666818561973	0.74	0.487	3.22171012231619e-37	L2/3-Rorb	Mblac2
Adam33	1.99579087058065e-41	0.475598958096919	0.113	0.014	3.86963891896882e-37	L2/3-Rorb	Adam33
Gucy2g	2.20756097607773e-41	0.521983035418997	0.253	0.079	4.28023997651711e-37	L2/3-Rorb	Gucy2g
Nav1	2.50785789359667e-41	0.396727532758987	0.942	0.758	4.86248566989459e-37	L2/3-Rorb	Nav1
Ptprm	2.61967002934132e-41	0.426491279739448	0.209	0.051	5.07927821988989e-37	L2/3-Rorb	Ptprm
Sec14l1	3.42632368626044e-41	0.501110067595572	0.852	0.714	6.64329899529037e-37	L2/3-Rorb	Sec14l1
Ahdc1	3.87033638242742e-41	0.521158662693093	0.765	0.615	7.50419521188853e-37	L2/3-Rorb	Ahdc1
Gm13601	5.32999249053031e-41	0.391295063359916	0.164	0.032	1.03343224398892e-36	L2/3-Rorb	Gm13601
Nfix	6.21277321337032e-41	0.381932620722998	0.999	0.988	1.20459459834037e-36	L2/3-Rorb	Nfix
Lrrc4	7.33340542159302e-41	0.542434158930713	0.729	0.55	1.42187397719267e-36	L2/3-Rorb	Lrrc4
Kcnq5	7.62947170699339e-41	0.525066721348932	0.792	0.557	1.47927826926895e-36	L2/3-Rorb	Kcnq5
Cflar	1.19807477401373e-40	0.507504438718964	0.492	0.242	2.32294717933521e-36	L2/3-Rorb	Cflar
Fzd1	1.88265555562241e-40	0.384493862740478	0.157	0.029	3.65028085679629e-36	L2/3-Rorb	Fzd1
Tram1	2.04706157033801e-40	0.54236853186823	0.64	0.423	3.96904767872838e-36	L2/3-Rorb	Tram1
Hmgn3	3.0396740168103e-40	0.407143886741649	0.972	0.947	5.89362395119348e-36	L2/3-Rorb	Hmgn3
Snrpg	4.03714367408038e-40	0.463176041508215	0.936	0.83	7.82761786967445e-36	L2/3-Rorb	Snrpg
Nova1	5.41596002572939e-40	0.573161103132651	0.656	0.458	1.05010048938867e-35	L2/3-Rorb	Nova1
Pantr1	5.46749292341128e-40	0.32537784938456	0.749	0.493	1.06009220292021e-35	L2/3-Rorb	Pantr1
Amot	5.97924282250597e-40	0.331151092955431	0.126	0.017	1.15931539085568e-35	L2/3-Rorb	Amot
Dusp18	6.57152729617945e-40	0.54928410606734	0.749	0.512	1.27415342745623e-35	L2/3-Rorb	Dusp18
Cdh22	7.22899531106542e-40	0.429081318699791	0.289	0.099	1.40162990086247e-35	L2/3-Rorb	Cdh22
Pcdh10	7.63100055008864e-40	0.337719276161803	0.997	0.972	1.47957469665669e-35	L2/3-Rorb	Pcdh10
Wscd2	8.44468370477053e-40	0.554964033380727	0.64	0.448	1.63733972351796e-35	L2/3-Rorb	Wscd2
AC123870.1	1.28808476426904e-39	0.42992888389453	0.196	0.046	2.49746754944124e-35	L2/3-Rorb	AC123870.1
Inhbb	1.39570275701788e-39	0.467840061115126	0.167	0.034	2.70612807558196e-35	L2/3-Rorb	Inhbb
Arl4c	1.44254439399151e-39	0.586141995160542	0.464	0.231	2.79694932551014e-35	L2/3-Rorb	Arl4c
Bc1	1.56539424711843e-39	0.560116977181789	0.991	0.981	3.03514290573793e-35	L2/3-Rorb	Bc1
Snapc3	1.99395973623888e-39	0.505986513066496	0.701	0.545	3.86608853259356e-35	L2/3-Rorb	Snapc3
Gm20063	2.47655509669653e-39	0.329578341878447	0.134	0.02	4.80179267698489e-35	L2/3-Rorb	Gm20063
Syne1	2.76310879584815e-39	0.448027267106854	0.988	0.939	5.35739164426999e-35	L2/3-Rorb	Syne1
Gstm7	2.77240632629403e-39	0.497696415731097	0.316	0.116	5.3754186260515e-35	L2/3-Rorb	Gstm7
Shank1	2.94824162039366e-39	0.385765933397484	0.988	0.947	5.71634567778127e-35	L2/3-Rorb	Shank1
Miat	4.31560055900139e-39	0.443443958048946	0.945	0.878	8.3675179238478e-35	L2/3-Rorb	Miat
Fam149a	5.00263140676536e-39	0.521169485894996	0.433	0.205	9.69960203457735e-35	L2/3-Rorb	Fam149a
St8sia2	5.15376824864799e-39	0.466090868924228	0.2	0.049	9.99264125730359e-35	L2/3-Rorb	St8sia2
Slc30a4	5.24120669437178e-39	0.539628247688721	0.747	0.587	1.01621756597174e-34	L2/3-Rorb	Slc30a4
Pik3r6	5.825194874787e-39	0.474802687712944	0.257	0.083	1.12944703427245e-34	L2/3-Rorb	Pik3r6
Nedd4l	6.0677010364916e-39	0.427668888198804	0.964	0.903	1.17646655396536e-34	L2/3-Rorb	Nedd4l
Paqr8	9.40649612047753e-39	0.594121129742447	0.599	0.374	1.82382553279939e-34	L2/3-Rorb	Paqr8
Chd3os	1.04496992911316e-38	0.321189363224037	0.999	0.989	2.0260921955575e-34	L2/3-Rorb	Chd3os
Lingo2	1.19097215024433e-38	0.608189209364942	0.765	0.549	2.30917590210874e-34	L2/3-Rorb	Lingo2
Fstl5	1.34976253740823e-38	0.620776182379722	0.586	0.356	2.61705458378082e-34	L2/3-Rorb	Fstl5
Dpp10	1.57908416374817e-38	0.378643244819143	0.977	0.914	3.06168628509133e-34	L2/3-Rorb	Dpp10
Arhgap15	1.69337701891475e-38	0.609998447938864	0.534	0.295	3.28328870197381e-34	L2/3-Rorb	Arhgap15
Hs6st1	1.8566008126863e-38	0.546734970515476	0.552	0.358	3.59976331571746e-34	L2/3-Rorb	Hs6st1
Gm26782	2.46482112314297e-38	0.576153347112818	0.57	0.34	4.77904167566191e-34	L2/3-Rorb	Gm26782
Pip4k2a	3.27707964324702e-38	0.497543222321755	0.821	0.68	6.35392972029165e-34	L2/3-Rorb	Pip4k2a
Vat1	4.20176509612733e-38	0.541578690373356	0.581	0.336	8.14680234488127e-34	L2/3-Rorb	Vat1
Rusc1	4.72929616524599e-38	0.449163503597702	0.906	0.785	9.16963233479545e-34	L2/3-Rorb	Rusc1
Usp43	4.97507770408811e-38	0.427992538086164	0.219	0.062	9.64617816045644e-34	L2/3-Rorb	Usp43
Tle3	7.40515169896616e-38	0.45531916596584	0.411	0.188	1.43578486291255e-33	L2/3-Rorb	Tle3
Mical2	7.75987589306076e-38	0.416340333794856	0.952	0.862	1.50456233690555e-33	L2/3-Rorb	Mical2
Elmo2	9.15659045297463e-38	0.503649212380484	0.801	0.641	1.77537132292725e-33	L2/3-Rorb	Elmo2
Aldh3b2	1.09143808737171e-37	0.481782331954121	0.255	0.09	2.116189307605e-33	L2/3-Rorb	Aldh3b2
Sema3d	1.83053172180935e-37	0.531303484289987	0.263	0.088	3.54921795541615e-33	L2/3-Rorb	Sema3d
Clasp1	3.66731133535321e-37	0.434962153566593	0.906	0.812	7.11054994811633e-33	L2/3-Rorb	Clasp1
Cbarp	4.23762290102086e-37	0.372469002668819	0.983	0.968	8.21632704278936e-33	L2/3-Rorb	Cbarp
Timp4	5.29743818025788e-37	0.554366312371843	0.45	0.258	1.0271202887702e-32	L2/3-Rorb	Timp4
Ak5	8.11520126636141e-37	0.405201886513615	0.954	0.874	1.57345637353481e-32	L2/3-Rorb	Ak5
Slc22a4	1.03707652696398e-36	0.496143679557468	0.298	0.115	2.01078767813047e-32	L2/3-Rorb	Slc22a4
Spred1	1.88754327085118e-36	0.408427408918484	0.97	0.925	3.65975764785336e-32	L2/3-Rorb	Spred1
Dbp	2.07158609117536e-36	0.548283292954632	0.752	0.529	4.01659827217991e-32	L2/3-Rorb	Dbp
Rab31	2.41363705522035e-36	0.492537765823101	0.306	0.126	4.67980088636674e-32	L2/3-Rorb	Rab31
Arsb	3.02913511492075e-36	0.440008381127218	0.884	0.791	5.87319007431983e-32	L2/3-Rorb	Arsb
Limch1	5.05923446097491e-36	0.526231115423892	0.512	0.276	9.80934969638425e-32	L2/3-Rorb	Limch1
1110002O04Rik	5.3102221259976e-36	0.381049995562707	0.17	0.042	1.02959896800967e-31	L2/3-Rorb	1110002O04Rik
Sac3d1	5.98315213559234e-36	0.5208355306889	0.591	0.453	1.16007336757e-31	L2/3-Rorb	Sac3d1
Cbln4	7.99743500893372e-36	0.635250545167249	0.148	0.034	1.55062267388216e-31	L2/3-Rorb	Cbln4
Mpp2	9.12298169936482e-36	0.408783367182803	0.938	0.859	1.76885492168985e-31	L2/3-Rorb	Mpp2
Zfp459	1.02883832070341e-35	0.385383565287054	0.148	0.032	1.99481462001183e-31	L2/3-Rorb	Zfp459
Cspp1	1.28399083801649e-35	0.462147222829395	0.871	0.741	2.48952983583018e-31	L2/3-Rorb	Cspp1
Atp1a1	1.44140450589343e-35	0.455742165993475	0.981	0.941	2.79473919647678e-31	L2/3-Rorb	Atp1a1
Map3k5	2.4436560099737e-35	0.496603677869653	0.707	0.495	4.73800463773801e-31	L2/3-Rorb	Map3k5
Ankrd12	2.52228717967444e-35	0.347792822363536	0.994	0.978	4.89046261267076e-31	L2/3-Rorb	Ankrd12
Efcab1	2.86249145871986e-35	0.489015762595603	0.264	0.095	5.55008468931195e-31	L2/3-Rorb	Efcab1
Cnnm1	2.91150344911444e-35	0.434039911648865	0.868	0.755	5.64511403748799e-31	L2/3-Rorb	Cnnm1
Nectin3	3.07931330456292e-35	0.28661334223543	0.343	0.146	5.97048056621704e-31	L2/3-Rorb	Nectin3
Wsb2	3.3378928154042e-35	0.367618890422145	0.987	0.952	6.4718403797872e-31	L2/3-Rorb	Wsb2
Golga7b	4.20396462027031e-35	0.41736607864749	0.94	0.859	8.15106700224211e-31	L2/3-Rorb	Golga7b
Atad2	6.59601561800761e-35	0.526282243791109	0.434	0.219	1.2789014681755e-30	L2/3-Rorb	Atad2
Tmie	7.52915218513234e-35	0.274454550719713	0.109	0.014	1.45982731717531e-30	L2/3-Rorb	Tmie
Gm14285	8.44327877972805e-35	0.313472055563752	0.135	0.024	1.63706732260147e-30	L2/3-Rorb	Gm14285
Apba2	8.48019604743439e-35	0.344429251098659	0.991	0.96	1.64422521163705e-30	L2/3-Rorb	Apba2
Mtpn	9.67725826989458e-35	0.285390730569469	1	0.992	1.87632360594986e-30	L2/3-Rorb	Mtpn
Sgsm1	1.10346991738939e-34	0.492673704248561	0.79	0.638	2.13951782282629e-30	L2/3-Rorb	Sgsm1
Fst	1.20107301395744e-34	0.522325254775194	0.102	0.012	2.32876046676207e-30	L2/3-Rorb	Fst
Opn3	1.27290200100749e-34	0.522923065657935	0.422	0.216	2.46802968975342e-30	L2/3-Rorb	Opn3
Ogt	2.23185410485389e-34	0.286996193980404	0.994	0.99	4.32734192390121e-30	L2/3-Rorb	Ogt
Cacng2	2.28011753395465e-34	0.454641492965583	0.9	0.799	4.42091988658467e-30	L2/3-Rorb	Cacng2
Snx18	2.59490843516187e-34	0.536721682125363	0.386	0.209	5.03126796493535e-30	L2/3-Rorb	Snx18
Dnah5	2.68667201339676e-34	0.414499089334448	0.215	0.063	5.20918836677498e-30	L2/3-Rorb	Dnah5
A830009L08Rik	2.81608061696418e-34	0.497195783148293	0.345	0.146	5.46009870823185e-30	L2/3-Rorb	A830009L08Rik
Mast3	3.70650017432283e-34	0.46271889699445	0.843	0.722	7.18653318799454e-30	L2/3-Rorb	Mast3
Hey1	5.1570011363609e-34	0.485312763409225	0.729	0.535	9.99890950329015e-30	L2/3-Rorb	Hey1
Itgav	5.81805087547727e-34	0.492007540241914	0.647	0.411	1.12806188424629e-29	L2/3-Rorb	Itgav
Iqcj	6.88277281474226e-34	0.417366364939245	0.199	0.054	1.33450082105038e-29	L2/3-Rorb	Iqcj
Plppr4	7.73163022616446e-34	0.309145738337234	0.999	0.992	1.49908578455103e-29	L2/3-Rorb	Plppr4
2510009E07Rik	8.7103453815889e-34	0.460125201975802	0.473	0.246	1.68884886603627e-29	L2/3-Rorb	2510009E07Rik
Grm3	1.16725893353917e-33	0.514549263315557	0.63	0.45	2.26319834623911e-29	L2/3-Rorb	Grm3
Satb2	1.51579926591637e-33	0.383893003971664	0.913	0.771	2.93898319668524e-29	L2/3-Rorb	Satb2
Atp6v1g1	1.76595966345886e-33	0.301748715012186	0.999	0.988	3.42401919148039e-29	L2/3-Rorb	Atp6v1g1
Kif21b	1.86080197029978e-33	0.499634024310013	0.671	0.509	3.60790894021424e-29	L2/3-Rorb	Kif21b
Baalc	1.91080821569718e-33	0.383694389809671	0.949	0.887	3.70486604941526e-29	L2/3-Rorb	Baalc
Tbc1d30	2.00052635264555e-33	0.491921505917139	0.695	0.506	3.87882054514446e-29	L2/3-Rorb	Tbc1d30
Hk2	2.30352848733506e-33	0.300036819088841	0.116	0.018	4.46631138409395e-29	L2/3-Rorb	Hk2
Psd3	2.34034149551005e-33	0.2942132500348	0.999	0.994	4.53768812564443e-29	L2/3-Rorb	Psd3
Tusc2	2.35007835486975e-33	0.354891373569765	0.972	0.918	4.55656692225695e-29	L2/3-Rorb	Tusc2
Zfp281	2.38866845256639e-33	0.465281248340169	0.794	0.65	4.63138926268097e-29	L2/3-Rorb	Zfp281
Ccni	2.39495800366106e-33	0.371113364663269	0.962	0.911	4.64358407329842e-29	L2/3-Rorb	Ccni
Cacna1a	2.66678211449858e-33	0.380179155069614	0.972	0.931	5.1706238418013e-29	L2/3-Rorb	Cacna1a
Cav2	2.9755405335371e-33	0.453705224995616	0.839	0.655	5.76927554047508e-29	L2/3-Rorb	Cav2
Rgs16	3.87101225641792e-33	0.688670123803731	0.239	0.119	7.5055056639687e-29	L2/3-Rorb	Rgs16
Tiam2	4.89489543281042e-33	0.480343253120763	0.714	0.515	9.49071275467612e-29	L2/3-Rorb	Tiam2
Ppp1r21	5.297552561107e-33	0.447055824469835	0.8	0.668	1.02714246607304e-28	L2/3-Rorb	Ppp1r21
Gm45470	5.35279582670574e-33	0.309631071536964	0.118	0.019	1.03785358283998e-28	L2/3-Rorb	Gm45470
Gpr22	6.27106445744306e-33	0.441607915879926	0.907	0.805	1.21589668765364e-28	L2/3-Rorb	Gpr22
Igsf9	6.59953586534824e-33	0.365997194387502	0.165	0.043	1.27958400893237e-28	L2/3-Rorb	Igsf9
Sptbn1	6.78351304285339e-33	0.259266563661045	0.997	0.997	1.31525534387884e-28	L2/3-Rorb	Sptbn1
Acvr2a	7.52567695026512e-33	0.500465514443563	0.687	0.506	1.45915350388691e-28	L2/3-Rorb	Acvr2a
Akirin2	1.02393805628938e-32	0.365469001623024	0.985	0.953	1.98531349733948e-28	L2/3-Rorb	Akirin2
Rhobtb2	1.06600298215427e-32	0.439082459016383	0.835	0.703	2.06687318209892e-28	L2/3-Rorb	Rhobtb2
Sept11	1.29650972018942e-32	0.351592085353946	0.983	0.941	2.51380269647526e-28	L2/3-Rorb	Sept11
Trpm4	1.52409126149467e-32	0.501881003586386	0.489	0.281	2.95506054691202e-28	L2/3-Rorb	Trpm4
Cdh7	1.77783744627618e-32	0.442213357702433	0.393	0.186	3.44704902458489e-28	L2/3-Rorb	Cdh7
Jam2	1.88964802878713e-32	0.404011830117992	0.134	0.027	3.66383856301537e-28	L2/3-Rorb	Jam2
Homer1	3.5808065706356e-32	0.362061463127392	0.991	0.965	6.94282585980536e-28	L2/3-Rorb	Homer1
Rnf11	3.96730494712809e-32	0.271056008260339	0.999	0.99	7.69220756198665e-28	L2/3-Rorb	Rnf11
Kcnh3	5.30264027139439e-32	0.438059105012849	0.808	0.629	1.02812892222066e-27	L2/3-Rorb	Kcnh3
Crmp1	6.76962205086868e-32	0.379302861379053	0.959	0.922	1.31256201944293e-27	L2/3-Rorb	Crmp1
M5C1000I18Rik	7.02180941836458e-32	0.405950237552169	0.218	0.073	1.36145862812671e-27	L2/3-Rorb	M5C1000I18Rik
Zfp365	8.11024238701079e-32	0.312086956134412	0.991	0.981	1.57249489641752e-27	L2/3-Rorb	Zfp365
Arl2bp	1.1003212168878e-31	0.38332211139668	0.93	0.84	2.13341280742375e-27	L2/3-Rorb	Arl2bp
Ank3	2.38226613343769e-31	0.291972833849442	0.997	0.994	4.61897580612233e-27	L2/3-Rorb	Ank3
Tmcc2	3.05760277058436e-31	0.49736355877997	0.631	0.417	5.92838601188602e-27	L2/3-Rorb	Tmcc2
Cirbp	3.19902981781826e-31	0.393149649092366	0.972	0.929	6.20259891376782e-27	L2/3-Rorb	Cirbp
Gm15631	3.23356351454447e-31	0.492760976075515	0.48	0.267	6.26955629835027e-27	L2/3-Rorb	Gm15631
Abcc8	3.6392306363278e-31	0.48037840863207	0.36	0.172	7.05610428077597e-27	L2/3-Rorb	Abcc8
Ccdc88b	3.88469912385919e-31	0.357692952417894	0.165	0.041	7.53204313125058e-27	L2/3-Rorb	Ccdc88b
2010300C02Rik	4.10463313607762e-31	0.378267812263681	0.914	0.807	7.9584731875409e-27	L2/3-Rorb	2010300C02Rik
Fam60a	4.74301247766516e-31	0.395826651007321	0.213	0.067	9.19622689294497e-27	L2/3-Rorb	Fam60a
Dusp7	4.95881224155693e-31	0.463502893355885	0.742	0.603	9.61464105515474e-27	L2/3-Rorb	Dusp7
Mtch1	4.99062603090787e-31	0.295940398672461	0.997	0.99	9.67632481132726e-27	L2/3-Rorb	Mtch1
Terf1	5.14775953908206e-31	0.47800666516176	0.605	0.432	9.98099097032621e-27	L2/3-Rorb	Terf1
Csnk2a2	5.36143990063263e-31	0.397151977531616	0.888	0.788	1.03952958233366e-26	L2/3-Rorb	Csnk2a2
Emx1	5.90657084327117e-31	0.475354942229106	0.428	0.229	1.14522502080185e-26	L2/3-Rorb	Emx1
Acaca	6.20628912387012e-31	0.450951539283383	0.756	0.591	1.20333739822718e-26	L2/3-Rorb	Acaca
Amotl2	6.35754464187594e-31	0.359278075664671	0.141	0.03	1.23266433061333e-26	L2/3-Rorb	Amotl2
Cerkl	6.43915001265564e-31	0.266973598589281	0.102	0.014	1.2484867959538e-26	L2/3-Rorb	Cerkl
Lrp8	6.81807231858681e-31	0.469702713421344	0.705	0.551	1.3219560418508e-26	L2/3-Rorb	Lrp8
Arhgap21	7.44494118723511e-31	0.39954463984562	0.906	0.789	1.44349964679302e-26	L2/3-Rorb	Arhgap21
Slc20a2	8.50732460544502e-31	0.486346442279608	0.485	0.303	1.64948516774973e-26	L2/3-Rorb	Slc20a2
Zfp697	8.9099299550211e-31	0.465199683325055	0.684	0.495	1.72754631897904e-26	L2/3-Rorb	Zfp697
Sesn3	9.93881043379628e-31	0.371268867163517	0.939	0.893	1.92703595500876e-26	L2/3-Rorb	Sesn3
Rab27b	1.04214423480869e-30	0.42165180323654	0.803	0.633	2.02061345687057e-26	L2/3-Rorb	Rab27b
Ppp1r14b	1.05597833350134e-30	0.488948318029265	0.566	0.368	2.04743639082575e-26	L2/3-Rorb	Ppp1r14b
2810032G03Rik	1.23321353285817e-30	0.479795891344118	0.34	0.165	2.3910777188587e-26	L2/3-Rorb	2810032G03Rik
Smarcd1	1.32447177992459e-30	0.355885506827575	0.956	0.904	2.56801833409578e-26	L2/3-Rorb	Smarcd1
Bcar3	1.43202381563059e-30	0.44150633848119	0.28	0.114	2.77655097612615e-26	L2/3-Rorb	Bcar3
Dsel	1.71999638454135e-30	0.474722124012529	0.647	0.482	3.33490098998722e-26	L2/3-Rorb	Dsel
Tspan9	2.13822683767105e-30	0.297375405432788	0.149	0.035	4.1458080155604e-26	L2/3-Rorb	Tspan9
Fam174b	2.16795585357158e-30	0.462411914892827	0.599	0.434	4.20344960448994e-26	L2/3-Rorb	Fam174b
Snrk	3.31970745436362e-30	0.398455458085478	0.874	0.773	6.43658078326563e-26	L2/3-Rorb	Snrk
Tmem47	3.65067276694362e-30	0.36790382606874	0.476	0.262	7.07828942782698e-26	L2/3-Rorb	Tmem47
Mettl9	5.66125012371966e-30	0.381336904800408	0.914	0.85	1.097659786488e-25	L2/3-Rorb	Mettl9
AC156026.1	7.55698196778646e-30	0.385464193686241	0.197	0.06	1.46522323373412e-25	L2/3-Rorb	AC156026.1
Abr	8.03666554242386e-30	0.314131113656509	0.981	0.938	1.55822908202056e-25	L2/3-Rorb	Abr
Slc26a4	8.58352249626253e-30	0.375042622683529	0.324	0.146	1.66425917680034e-25	L2/3-Rorb	Slc26a4
Hook3	1.0611749632063e-29	0.370249191644834	0.946	0.893	2.0575121361607e-25	L2/3-Rorb	Hook3
Ccdc88a	1.13536932826042e-29	0.355351927995843	0.97	0.926	2.20136759056412e-25	L2/3-Rorb	Ccdc88a
Trak1	1.22617172707759e-29	0.436542570115908	0.819	0.689	2.37742436163073e-25	L2/3-Rorb	Trak1
Hmgb1	1.23770648970258e-29	0.252777963802627	0.999	0.992	2.39978911288433e-25	L2/3-Rorb	Hmgb1
Bag1	1.34876571853475e-29	0.309023364783448	0.993	0.973	2.61512185166702e-25	L2/3-Rorb	Bag1
Acp1	2.04752246295417e-29	0.308077279919711	0.987	0.971	3.96994130342184e-25	L2/3-Rorb	Acp1
Slitrk4	2.48177462622621e-29	0.443426825416635	0.801	0.635	4.81191282279001e-25	L2/3-Rorb	Slitrk4
Kcnv1	2.71990253206333e-29	0.468950528509836	0.73	0.553	5.27361901941759e-25	L2/3-Rorb	Kcnv1
Farp1	3.21861802661798e-29	0.474640926223229	0.538	0.376	6.24057849180959e-25	L2/3-Rorb	Farp1
St6galnac3	3.43379012544123e-29	0.462890799594106	0.403	0.208	6.65777567421801e-25	L2/3-Rorb	St6galnac3
Pten	3.60728433703079e-29	0.289656063268722	0.999	0.985	6.99416360106901e-25	L2/3-Rorb	Pten
Bin1	3.86752262188335e-29	0.3574989139704	0.948	0.891	7.49873961156962e-25	L2/3-Rorb	Bin1
Emsy	4.27224646481697e-29	0.386910925483343	0.89	0.761	8.28345867063362e-25	L2/3-Rorb	Emsy
Pole4	4.98682983933813e-29	0.432658896460663	0.784	0.64	9.6689643754927e-25	L2/3-Rorb	Pole4
Begain	5.27021750469037e-29	0.436021926163686	0.745	0.609	1.02184247198442e-24	L2/3-Rorb	Begain
Anxa11	5.98974556626767e-29	0.435271401010373	0.464	0.255	1.16135176784364e-24	L2/3-Rorb	Anxa11
Slitrk3	6.00202296279618e-29	0.4711723380689	0.546	0.339	1.16373223225655e-24	L2/3-Rorb	Slitrk3
Kcnb1	6.76063752425899e-29	0.33924407789351	0.985	0.962	1.31082000957858e-24	L2/3-Rorb	Kcnb1
Prtn3	6.81053785184592e-29	0.428191701521098	0.239	0.086	1.32049518409441e-24	L2/3-Rorb	Prtn3
Nrep	7.08485359511694e-29	0.64132066702419	0.598	0.481	1.37368226355722e-24	L2/3-Rorb	Nrep
4930570G19Rik	8.454377497969e-29	0.464358318777977	0.398	0.221	1.63921925308121e-24	L2/3-Rorb	4930570G19Rik
Ankrd24	8.65220564329025e-29	0.435505892692652	0.743	0.6	1.67757615217755e-24	L2/3-Rorb	Ankrd24
Pfdn2	9.50629183244074e-29	0.259311581719527	0.999	0.989	1.84317492339194e-24	L2/3-Rorb	Pfdn2
Phyhip	1.04340704211428e-28	0.385544584183816	0.94	0.849	2.02306191395537e-24	L2/3-Rorb	Phyhip
Dlgap2	1.33282510850092e-28	0.436004594801684	0.743	0.574	2.58421460287243e-24	L2/3-Rorb	Dlgap2
Cbfb	1.48268334883415e-28	0.469193925816953	0.594	0.388	2.87477474505453e-24	L2/3-Rorb	Cbfb
Egr3	1.53445127567298e-28	0.401141067721308	0.983	0.927	2.97514757840235e-24	L2/3-Rorb	Egr3
Rnf141	1.73896002530006e-28	0.444335881586568	0.73	0.576	3.37166959305429e-24	L2/3-Rorb	Rnf141
Trim44	1.80324239569747e-28	0.33626317720786	0.994	0.969	3.49630668101782e-24	L2/3-Rorb	Trim44
BC005561	1.81841778489079e-28	0.361167742420045	0.952	0.876	3.52573024312475e-24	L2/3-Rorb	BC005561
Dlg1	1.84499748412366e-28	0.330599896983975	0.949	0.893	3.57726562196736e-24	L2/3-Rorb	Dlg1
Tshz3	2.13883755725176e-28	0.425787807524288	0.821	0.691	4.14699213975544e-24	L2/3-Rorb	Tshz3
Prps2	2.22424489260628e-28	0.464973977751849	0.517	0.348	4.31258842227432e-24	L2/3-Rorb	Prps2
Gm17056	2.31016108686307e-28	0.606925998815916	0.483	0.29	4.47917133131881e-24	L2/3-Rorb	Gm17056
Sun1	2.61075432675985e-28	0.403599016362056	0.723	0.627	5.06199156415467e-24	L2/3-Rorb	Sun1
Gm5148	3.82574626262998e-28	0.304019218388038	0.154	0.039	7.41773942861327e-24	L2/3-Rorb	Gm5148
Cd302	4.37797642323155e-28	0.507422615602109	0.222	0.082	8.48845848700365e-24	L2/3-Rorb	Cd302
C2cd4b	5.05663541190985e-28	0.412183781032574	0.226	0.08	9.80431040015201e-24	L2/3-Rorb	C2cd4b
Clcn5	5.99117413464256e-28	0.458680596557344	0.306	0.143	1.16162875296585e-23	L2/3-Rorb	Clcn5
Ankrd6	6.31571124388808e-28	0.445307690798674	0.351	0.169	1.22455325307746e-23	L2/3-Rorb	Ankrd6
Hrasls	8.6801405432205e-28	0.485303981455878	0.533	0.367	1.68299244992502e-23	L2/3-Rorb	Hrasls
Plcb1	1.0245170270816e-27	0.327696443904671	0.98	0.952	1.98643606380851e-23	L2/3-Rorb	Plcb1
Usp2	1.06176012500176e-27	0.410768898358928	0.856	0.731	2.05864670636591e-23	L2/3-Rorb	Usp2
Dnajb5	1.46962724846966e-27	0.455378022120299	0.7	0.534	2.84946027205783e-23	L2/3-Rorb	Dnajb5
Foxn2	1.48095788205325e-27	0.40640778129532	0.261	0.106	2.87142923751305e-23	L2/3-Rorb	Foxn2
Atp8a1	1.57004737946692e-27	0.292560160339351	0.99	0.975	3.04416486404841e-23	L2/3-Rorb	Atp8a1
Fstl4	2.59172998366839e-27	0.381753512295937	0.206	0.069	5.02510526533463e-23	L2/3-Rorb	Fstl4
Ifrd1	3.14562914951832e-27	0.521695071517722	0.688	0.531	6.09906035800107e-23	L2/3-Rorb	Ifrd1
Phldb1	3.62838000919817e-27	0.427141667790923	0.327	0.159	7.03506599983433e-23	L2/3-Rorb	Phldb1
Scrn1	5.0608683636833e-27	0.313169692317994	0.984	0.942	9.81251767034555e-23	L2/3-Rorb	Scrn1
Clec18a	5.96319569011085e-27	0.387763022704863	0.171	0.05	1.15620401235559e-22	L2/3-Rorb	Clec18a
Nexmif	6.16563252201543e-27	0.413907480781997	0.832	0.75	1.19545448969357e-22	L2/3-Rorb	Nexmif
Tle6	6.61431549350521e-27	0.32562047121415	0.123	0.028	1.28244963103573e-22	L2/3-Rorb	Tle6
Pou3f3	7.70056583251678e-27	0.341156249616765	0.585	0.371	1.49306270926668e-22	L2/3-Rorb	Pou3f3
Prickle2	7.9180974801912e-27	0.372458122209553	0.898	0.797	1.53523992043427e-22	L2/3-Rorb	Prickle2
Adamtsl2	8.35348316682078e-27	0.452663475440013	0.343	0.168	1.61965685121488e-22	L2/3-Rorb	Adamtsl2
Enkur	8.83785649675848e-27	0.358399026917751	0.209	0.073	1.7135719961565e-22	L2/3-Rorb	Enkur
Ngb	8.9546994681804e-27	0.369774048279203	0.241	0.096	1.7362266798855e-22	L2/3-Rorb	Ngb
Abcd2	9.16404132483165e-27	0.422750604494474	0.228	0.087	1.77681597247161e-22	L2/3-Rorb	Abcd2
Ccdc148	1.1985543927372e-26	0.461860088744947	0.567	0.395	2.32387711207817e-22	L2/3-Rorb	Ccdc148
Serf1	1.28670562916563e-26	0.369757175470895	0.852	0.74	2.49479354438925e-22	L2/3-Rorb	Serf1
Mcc	1.30263276246163e-26	0.489936909480026	0.373	0.195	2.52567466313685e-22	L2/3-Rorb	Mcc
Arntl	1.31519007720768e-26	0.458988192116083	0.572	0.403	2.55002204069797e-22	L2/3-Rorb	Arntl
Per2	1.33674636989482e-26	0.472455601223985	0.417	0.245	2.59181753658907e-22	L2/3-Rorb	Per2
Rrad	1.35022681978328e-26	0.314042486131657	0.107	0.02	2.6179547808778e-22	L2/3-Rorb	Rrad
Emid1	1.6852617316585e-26	0.30237901050678	0.12	0.028	3.26755397151266e-22	L2/3-Rorb	Emid1
Tpd52	1.75005592311191e-26	0.319476453931772	0.959	0.935	3.39318342932169e-22	L2/3-Rorb	Tpd52
9930021J03Rik	2.2714788129677e-26	0.384080583807596	0.874	0.777	4.40417027046308e-22	L2/3-Rorb	9930021J03Rik
Gng5	2.4924053157994e-26	0.363608215604288	0.209	0.073	4.83252466680346e-22	L2/3-Rorb	Gng5
Prr16	2.81042168056855e-26	0.393839765771722	0.238	0.096	5.44912659645435e-22	L2/3-Rorb	Prr16
Tcof1	3.51957830745059e-26	0.455685051804574	0.447	0.266	6.82411038031595e-22	L2/3-Rorb	Tcof1
Galnt3	3.86295163639804e-26	0.268900773536436	0.134	0.032	7.48987692781216e-22	L2/3-Rorb	Galnt3
5033430I15Rik	4.08880218703576e-26	0.364151305490924	0.203	0.079	7.92777856044363e-22	L2/3-Rorb	5033430I15Rik
Ybx2	4.73271852561049e-26	0.297191450162746	0.139	0.036	9.17626794930618e-22	L2/3-Rorb	Ybx2
Smoc2	6.93104253959312e-26	0.363069231178435	0.324	0.154	1.34385983800171e-21	L2/3-Rorb	Smoc2
Tcf12	7.0911319180862e-26	0.404267578951841	0.684	0.485	1.37489956759773e-21	L2/3-Rorb	Tcf12
Rtl4	7.31588525970864e-26	0.311503554282985	0.17	0.051	1.41847699300491e-21	L2/3-Rorb	Rtl4
Rimklb	8.36054403701747e-26	0.42636709867385	0.581	0.376	1.62102588333732e-21	L2/3-Rorb	Rimklb
1700025G04Rik	9.0421580549173e-26	0.356189744637053	0.884	0.824	1.75318402526792e-21	L2/3-Rorb	1700025G04Rik
Vwa5b2	9.63927780236965e-26	0.462316875006689	0.509	0.346	1.86895957310145e-21	L2/3-Rorb	Vwa5b2
Plch1	9.76957500527948e-26	0.397204724981033	0.254	0.104	1.89422289777364e-21	L2/3-Rorb	Plch1
Stau2	9.97366105366876e-26	0.308900323618011	0.974	0.924	1.93379314169584e-21	L2/3-Rorb	Stau2
Gm3510	1.00078281543861e-25	0.372539683852979	0.181	0.065	1.94041780085392e-21	L2/3-Rorb	Gm3510
Tmtc2	1.04466502209118e-25	0.281478999955947	0.115	0.024	2.02550101133259e-21	L2/3-Rorb	Tmtc2
Lzts1	1.05551577982357e-25	0.379601060726164	0.893	0.81	2.04653954549992e-21	L2/3-Rorb	Lzts1
Fbxo11	1.12124931720072e-25	0.335351162509289	0.923	0.869	2.17399030112047e-21	L2/3-Rorb	Fbxo11
Lgi3	1.14289906824621e-25	0.435931213853269	0.446	0.25	2.21596700342257e-21	L2/3-Rorb	Lgi3
Scn9a	1.18600110007969e-25	0.359703219795037	0.2	0.07	2.2995375329445e-21	L2/3-Rorb	Scn9a
Cpxm2	1.31082723025261e-25	0.323678714309998	0.171	0.054	2.54156291673679e-21	L2/3-Rorb	Cpxm2
Dnajc13	1.31624694839882e-25	0.419681010500719	0.721	0.564	2.55207120825047e-21	L2/3-Rorb	Dnajc13
Zc2hc1a	1.42670571254474e-25	0.310944280985234	0.97	0.922	2.76623970605299e-21	L2/3-Rorb	Zc2hc1a
Clip1	1.48049701819239e-25	0.310654943905689	0.952	0.912	2.87053566857323e-21	L2/3-Rorb	Clip1
Kcnj9	1.75790393214323e-25	0.365723140203337	0.917	0.838	3.40839993403252e-21	L2/3-Rorb	Kcnj9
Grhl1	1.81784123463553e-25	0.42836113378537	0.466	0.273	3.52461236983483e-21	L2/3-Rorb	Grhl1
Epha10	2.00219870161321e-25	0.497602573770751	0.447	0.271	3.88206306255785e-21	L2/3-Rorb	Epha10
Ppp4r2	2.62342459749273e-25	0.33404950668185	0.923	0.847	5.08655795207866e-21	L2/3-Rorb	Ppp4r2
Sorcs1	2.67135010955259e-25	0.47322499674026	0.562	0.378	5.17948072741151e-21	L2/3-Rorb	Sorcs1
Otud1	2.78805914422485e-25	0.486669879798617	0.692	0.525	5.40576787473756e-21	L2/3-Rorb	Otud1
Hlf	3.82923289711847e-25	0.316349153642582	0.98	0.922	7.42449966422301e-21	L2/3-Rorb	Hlf
Pradc1	4.0899807838933e-25	0.435040632986895	0.579	0.389	7.93006374189073e-21	L2/3-Rorb	Pradc1
Fibin	4.35186691352493e-25	0.348460533190575	0.135	0.034	8.43783475863349e-21	L2/3-Rorb	Fibin
Gm12371	6.95543155106556e-25	0.415236398536695	0.141	0.04	1.3485886234361e-20	L2/3-Rorb	Gm12371
Bhlhe41	8.306309669025e-25	0.458041929772686	0.534	0.343	1.61051038172726e-20	L2/3-Rorb	Bhlhe41
Strbp	1.00065216187554e-24	0.281015134050347	0.996	0.988	1.94016447666048e-20	L2/3-Rorb	Strbp
Mapk6	1.09031140098682e-24	0.439414245245512	0.595	0.43	2.11400477537335e-20	L2/3-Rorb	Mapk6
C1qtnf12	1.0982222740751e-24	0.42380033273094	0.438	0.256	2.12934316720422e-20	L2/3-Rorb	C1qtnf12
Rnf115	1.16863869737971e-24	0.369646859270796	0.891	0.804	2.26587357034953e-20	L2/3-Rorb	Rnf115
Msi2	1.18104427880683e-24	0.414032446851018	0.743	0.61	2.28992675217856e-20	L2/3-Rorb	Msi2
Scn2b	1.32566080012496e-24	0.276549001310948	0.991	0.982	2.57032372536229e-20	L2/3-Rorb	Scn2b
Zfp451	1.43003921690351e-24	0.350617627784365	0.903	0.8	2.77270303765421e-20	L2/3-Rorb	Zfp451
AI115009	1.7048074010397e-24	0.323422741033367	0.149	0.045	3.30545106987587e-20	L2/3-Rorb	AI115009
Ldlrad4	1.73601621749413e-24	0.424093855826583	0.499	0.315	3.36596184409938e-20	L2/3-Rorb	Ldlrad4
B230334C09Rik	1.78610290792626e-24	0.286177512038873	0.988	0.97	3.46307492817823e-20	L2/3-Rorb	B230334C09Rik
Kdm7a	1.85985003592335e-24	0.384906490741079	0.83	0.696	3.60606323465179e-20	L2/3-Rorb	Kdm7a
Mgea5	2.11813560484504e-24	0.290695439413406	0.959	0.932	4.10685312423405e-20	L2/3-Rorb	Mgea5
Hunk	2.41403241590079e-24	0.407830850716122	0.313	0.151	4.68056745119004e-20	L2/3-Rorb	Hunk
Pnmal1	2.69363460920422e-24	0.305671350161091	0.974	0.933	5.22268814378606e-20	L2/3-Rorb	Pnmal1
Zfp57	2.90127689088912e-24	0.364714864882866	0.231	0.091	5.62528576374491e-20	L2/3-Rorb	Zfp57
Ubn2	2.96346951683835e-24	0.312481984289586	0.943	0.902	5.74587104619788e-20	L2/3-Rorb	Ubn2
Tlk1	3.08461141299958e-24	0.332656101533469	0.923	0.82	5.98075306866489e-20	L2/3-Rorb	Tlk1
Ccnjl	3.98119926464317e-24	0.37638179416696	0.199	0.081	7.71914725421663e-20	L2/3-Rorb	Ccnjl
Fbxo33	5.1426194533852e-24	0.403008162044808	0.911	0.813	9.97102485816856e-20	L2/3-Rorb	Fbxo33
Adgrl1	6.15939941506473e-24	0.265137666992239	0.993	0.99	1.1942459525869e-19	L2/3-Rorb	Adgrl1
Tbl1xr1	9.48256002925776e-24	0.349660746108836	0.874	0.783	1.83857356407279e-19	L2/3-Rorb	Tbl1xr1
Agrn	1.17320744089247e-23	0.419729922803331	0.676	0.518	2.27473190714641e-19	L2/3-Rorb	Agrn
St6gal2	1.36154584263394e-23	0.403421578533056	0.792	0.659	2.63990123428294e-19	L2/3-Rorb	St6gal2
Tnrc18	1.63727404249569e-23	0.433746381623926	0.647	0.492	3.17451064099489e-19	L2/3-Rorb	Tnrc18
A930012L18Rik	1.72180152572484e-23	0.363354971011029	0.231	0.096	3.3384009782279e-19	L2/3-Rorb	A930012L18Rik
Neb	1.76313515509013e-23	0.263132067013357	0.131	0.033	3.41854275220425e-19	L2/3-Rorb	Neb
Dusp3	2.00675241359574e-23	0.300123292496994	0.978	0.949	3.89089225472077e-19	L2/3-Rorb	Dusp3
Sgsm2	2.02342312451825e-23	0.424729760757436	0.71	0.544	3.92321509612843e-19	L2/3-Rorb	Sgsm2
Tmem131	2.04082016517659e-23	0.373179022680058	0.736	0.607	3.95694621826088e-19	L2/3-Rorb	Tmem131
C130026L21Rik	2.04534978020034e-23	0.418816451547493	0.321	0.172	3.96572868883044e-19	L2/3-Rorb	C130026L21Rik
Rnf207	2.73662491728282e-23	0.35889101495154	0.189	0.067	5.30604205211966e-19	L2/3-Rorb	Rnf207
Acyp2	2.86249101609621e-23	0.394693251308617	0.697	0.552	5.55008383110895e-19	L2/3-Rorb	Acyp2
Asph	3.13728787013957e-23	0.348683888466641	0.91	0.832	6.0828874514136e-19	L2/3-Rorb	Asph
Spint2	3.64716184331194e-23	0.426581048279844	0.66	0.493	7.07148209799751e-19	L2/3-Rorb	Spint2
Gm3667	3.99773625624394e-23	0.29347899633007	0.154	0.047	7.75121082723138e-19	L2/3-Rorb	Gm3667
Sorcs2	5.02700855044444e-23	0.407945419210636	0.469	0.281	9.74686687845673e-19	L2/3-Rorb	Sorcs2
Palmd	5.07445156673539e-23	0.290915221238097	0.382	0.212	9.83885414274324e-19	L2/3-Rorb	Palmd
Dmtn	5.08272566502352e-23	0.2805894874018	0.975	0.952	9.8548967919141e-19	L2/3-Rorb	Dmtn
Casp3	5.09117049656737e-23	0.361446853016418	0.287	0.133	9.87127047579447e-19	L2/3-Rorb	Casp3
Cd83	5.33276275155147e-23	0.345267713058801	0.562	0.364	1.03396936989831e-18	L2/3-Rorb	Cd83
Gpbp1	5.89849914477099e-23	0.296055337401802	0.974	0.935	1.14365999917965e-18	L2/3-Rorb	Gpbp1
Thbs3	7.04609549933722e-23	0.328737784463457	0.208	0.08	1.36616745636649e-18	L2/3-Rorb	Thbs3
Ankrd33b	7.48553844609963e-23	0.323164394252196	0.907	0.775	1.45137104931426e-18	L2/3-Rorb	Ankrd33b
Hmgcr	7.61701707983097e-23	0.324141683501538	0.964	0.914	1.47686344160843e-18	L2/3-Rorb	Hmgcr
Gm15688	7.72717963182136e-23	0.263123992342156	0.118	0.028	1.49822285881384e-18	L2/3-Rorb	Gm15688
Srpk1	7.96133890970734e-23	0.350318533416667	0.877	0.806	1.54362400120316e-18	L2/3-Rorb	Srpk1
Hivep2	8.32906966719008e-23	0.299493299921591	0.956	0.922	1.61492331777149e-18	L2/3-Rorb	Hivep2
Arvcf	9.62864201121147e-23	0.404242989906534	0.388	0.222	1.86689739955379e-18	L2/3-Rorb	Arvcf
Dr1	1.1520704328948e-22	0.392324108908455	0.71	0.587	2.23374936233972e-18	L2/3-Rorb	Dr1
Gm13205	1.63522403441047e-22	0.441128604627134	0.559	0.387	3.17053588031846e-18	L2/3-Rorb	Gm13205
Cenpx	1.67377571651384e-22	0.381538860402639	0.711	0.558	3.24528373674869e-18	L2/3-Rorb	Cenpx
Arhgap5	1.79907986578933e-22	0.305532048287395	0.959	0.903	3.48823595177893e-18	L2/3-Rorb	Arhgap5
Pitpnm1	1.85459777404617e-22	0.394232911954635	0.643	0.524	3.59587962409811e-18	L2/3-Rorb	Pitpnm1
Actr3b	1.91722620338224e-22	0.33530799719985	0.89	0.798	3.71730988573783e-18	L2/3-Rorb	Actr3b
Arid1a	1.92493010920017e-22	0.324352338080102	0.919	0.829	3.7322469887282e-18	L2/3-Rorb	Arid1a
Tln1	2.09038203616251e-22	0.352246911802864	0.878	0.792	4.05304172991548e-18	L2/3-Rorb	Tln1
Btbd3	2.22855031083017e-22	0.464121220574066	0.502	0.323	4.32093619766861e-18	L2/3-Rorb	Btbd3
Wwc1	2.2835216705445e-22	0.396710857021545	0.73	0.592	4.42752016701872e-18	L2/3-Rorb	Wwc1
Ttc7b	2.347515223215e-22	0.293476757741374	0.94	0.897	4.55159726629156e-18	L2/3-Rorb	Ttc7b
Bcl7c	3.30050958435074e-22	0.388433863880954	0.665	0.5	6.39935803309765e-18	L2/3-Rorb	Bcl7c
Add2	3.51013954104676e-22	0.313431804558572	0.94	0.898	6.80580955613557e-18	L2/3-Rorb	Add2
Sprn	4.23251538276209e-22	0.305917672910966	0.948	0.895	8.20642407563741e-18	L2/3-Rorb	Sprn
Cask	5.22665298970069e-22	0.310937166063798	0.916	0.831	1.01339574817307e-17	L2/3-Rorb	Cask
L3mbtl3	5.23260107840221e-22	0.418193280219835	0.607	0.45	1.0145490230914e-17	L2/3-Rorb	L3mbtl3
Trim2	5.55769156518417e-22	0.259741428249284	0.997	0.989	1.07758081757356e-17	L2/3-Rorb	Trim2
Tmem218	5.92454624585639e-22	0.405064036976962	0.521	0.39	1.14871027160909e-17	L2/3-Rorb	Tmem218
9330159F19Rik	5.98304997855982e-22	0.329169384653815	0.929	0.856	1.16005356034296e-17	L2/3-Rorb	9330159F19Rik
Wnk2	6.16824856386705e-22	0.34629638285701	0.79	0.696	1.19596171404818e-17	L2/3-Rorb	Wnk2
Gm47423	7.00478176857401e-22	0.414196168013203	0.434	0.254	1.35815713710881e-17	L2/3-Rorb	Gm47423
Arhgef9	7.94124363083934e-22	0.255048024719356	0.994	0.983	1.53972772758344e-17	L2/3-Rorb	Arhgef9
Tgm3	9.70770963592672e-22	0.265137518423275	0.135	0.038	1.88222782130983e-17	L2/3-Rorb	Tgm3
Ift20	1.09047368490357e-21	0.290663634317525	0.977	0.945	2.11431942765954e-17	L2/3-Rorb	Ift20
Evi5	1.15697088599668e-21	0.341475762868925	0.829	0.747	2.24325085085897e-17	L2/3-Rorb	Evi5
Asap1	1.16397870893466e-21	0.282653409967967	0.974	0.934	2.2568383187534e-17	L2/3-Rorb	Asap1
Chst2	1.21668140134577e-21	0.458579451760693	0.64	0.488	2.35902356906931e-17	L2/3-Rorb	Chst2
Tacc1	1.24167348460043e-21	0.253269156043611	0.99	0.972	2.40748071929177e-17	L2/3-Rorb	Tacc1
Pigt	1.42386827759451e-21	0.33092655132956	0.807	0.714	2.76073820342799e-17	L2/3-Rorb	Pigt
Tmem63b	1.4718655119886e-21	0.296748206614874	0.942	0.887	2.8538000411947e-17	L2/3-Rorb	Tmem63b
Gm3294	1.71847167844563e-21	0.330938437719349	0.186	0.069	3.33194473733823e-17	L2/3-Rorb	Gm3294
Vgf	1.76683298132674e-21	0.400912185674379	0.848	0.713	3.42571246749441e-17	L2/3-Rorb	Vgf
Brd1	1.99444210560204e-21	0.343639937968161	0.83	0.717	3.86702379855179e-17	L2/3-Rorb	Brd1
Ccdc157	2.01722812481948e-21	0.388569688692357	0.369	0.226	3.91120361121249e-17	L2/3-Rorb	Ccdc157
Pak6	2.04020983638629e-21	0.404633359200177	0.626	0.453	3.95576285176938e-17	L2/3-Rorb	Pak6
Nanos1	2.05643899918161e-21	0.39494038552207	0.647	0.497	3.98722957551322e-17	L2/3-Rorb	Nanos1
Ppm1m	2.22404292509249e-21	0.403962367865281	0.324	0.169	4.31219682746184e-17	L2/3-Rorb	Ppm1m
Riiad1	2.25117677006435e-21	0.416567641360342	0.351	0.201	4.36480663947777e-17	L2/3-Rorb	Riiad1
Naa50	2.25593999995512e-21	0.291706584981267	0.945	0.904	4.37404206591298e-17	L2/3-Rorb	Naa50
Ptpn21	2.33546776302996e-21	0.352663942689789	0.21	0.086	4.52823844573879e-17	L2/3-Rorb	Ptpn21
Tmem232	2.50417704031586e-21	0.322034637329423	0.142	0.046	4.85534886346843e-17	L2/3-Rorb	Tmem232
Gcnt4	2.81759338013617e-21	0.275968335890531	0.151	0.048	5.46303180474602e-17	L2/3-Rorb	Gcnt4
Sbno1	2.81837700223639e-21	0.267317789990961	0.961	0.935	5.46455116963614e-17	L2/3-Rorb	Sbno1
Umad1	2.99469950724053e-21	0.305589460429927	0.903	0.825	5.80642287458867e-17	L2/3-Rorb	Umad1
Sms	3.01678640159482e-21	0.269128638292978	0.981	0.945	5.84924715405219e-17	L2/3-Rorb	Sms
Osbpl5	3.14108350407852e-21	0.392229192550743	0.386	0.231	6.09024680605784e-17	L2/3-Rorb	Osbpl5
Plpp3	3.49168477294265e-21	0.349393578469696	0.155	0.05	6.7700276062585e-17	L2/3-Rorb	Plpp3
Mgat3	3.81802392643386e-21	0.361507589554363	0.798	0.66	7.40276659096261e-17	L2/3-Rorb	Mgat3
Crim1	3.81944038929064e-21	0.310048349781846	0.881	0.741	7.40551297079562e-17	L2/3-Rorb	Crim1
Vipr1	5.17308621404819e-21	0.378203760864129	0.369	0.209	1.0030096860418e-16	L2/3-Rorb	Vipr1
Pitpnb	5.37314761281154e-21	0.338506079307365	0.792	0.691	1.04179959064803e-16	L2/3-Rorb	Pitpnb
Lamb1	7.27097338999308e-21	0.292384608532491	0.187	0.071	1.40976903058576e-16	L2/3-Rorb	Lamb1
Mlec	7.5637279915725e-21	0.359764615693151	0.716	0.591	1.46653122028599e-16	L2/3-Rorb	Mlec
Ugcg	7.58605145716166e-21	0.295403389932896	0.923	0.871	1.47085951702907e-16	L2/3-Rorb	Ugcg
Trp53inp2	7.8742376614492e-21	0.366668192763756	0.746	0.602	1.52673594017838e-16	L2/3-Rorb	Trp53inp2
Sdc3	9.22597011748007e-21	0.32398546363555	0.807	0.66	1.78882334607821e-16	L2/3-Rorb	Sdc3
Col19a1	9.24089702897759e-21	0.268705859640535	0.122	0.034	1.79171752494847e-16	L2/3-Rorb	Col19a1
Mier1	1.03898237683743e-20	0.351316043957726	0.791	0.674	2.01448293045009e-16	L2/3-Rorb	Mier1
Ppfia3	1.06673098962109e-20	0.32532601711284	0.814	0.729	2.06828471577633e-16	L2/3-Rorb	Ppfia3
Nav3	1.28297887620753e-20	0.299877864054983	0.936	0.886	2.48756774307877e-16	L2/3-Rorb	Nav3
Pkig	1.34923076801669e-20	0.267816222765586	0.988	0.966	2.61602353610756e-16	L2/3-Rorb	Pkig
Ppp1r12a	1.35939847263814e-20	0.270745071270272	0.964	0.916	2.63573769859809e-16	L2/3-Rorb	Ppp1r12a
St13	1.41289707101993e-20	0.255229851277768	0.991	0.973	2.73946613100054e-16	L2/3-Rorb	St13
Wnt10a	1.4750086198267e-20	0.385571522426348	0.203	0.081	2.85989421298199e-16	L2/3-Rorb	Wnt10a
Racgap1	1.47912103932824e-20	0.381869375378913	0.356	0.206	2.86786778315352e-16	L2/3-Rorb	Racgap1
Jade1	1.51171271085756e-20	0.355525583026234	0.71	0.557	2.93105977508173e-16	L2/3-Rorb	Jade1
Tlnrd1	1.58100518384356e-20	0.378635282145002	0.691	0.553	3.06541095095429e-16	L2/3-Rorb	Tlnrd1
Zfp532	1.67333350561772e-20	0.403807264957404	0.566	0.427	3.2444263340422e-16	L2/3-Rorb	Zfp532
Cdk5r2	1.73355979431387e-20	0.325665845857664	0.956	0.914	3.36119908519515e-16	L2/3-Rorb	Cdk5r2
Ehmt2	1.76072763586132e-20	0.330959359721443	0.816	0.695	3.41387481317151e-16	L2/3-Rorb	Ehmt2
AC118542.1	1.83659248321485e-20	0.265077477715424	0.135	0.04	3.56096916570527e-16	L2/3-Rorb	AC118542.1
Chrm1	1.87515796716985e-20	0.327417871938958	0.906	0.813	3.63574378254562e-16	L2/3-Rorb	Chrm1
Efna3	2.06218455277564e-20	0.366834951812232	0.731	0.604	3.99836962937668e-16	L2/3-Rorb	Efna3
Gm45441	2.12437637696335e-20	0.35972766112931	0.229	0.099	4.11895335729425e-16	L2/3-Rorb	Gm45441
Cttnbp2	2.22200060150265e-20	0.2632192799235	0.97	0.938	4.30823696625349e-16	L2/3-Rorb	Cttnbp2
Daam1	2.5550410260096e-20	0.387096833398714	0.646	0.507	4.95396904533002e-16	L2/3-Rorb	Daam1
Trpc3	2.5741113233977e-20	0.354160498754043	0.253	0.115	4.99094444493581e-16	L2/3-Rorb	Trpc3
Dbndd2	2.72505800030097e-20	0.350217215683018	0.785	0.688	5.28361495678355e-16	L2/3-Rorb	Dbndd2
Ube2d1	2.77993254724862e-20	0.338201215780185	0.803	0.692	5.39001121586035e-16	L2/3-Rorb	Ube2d1
C230004F18Rik	3.01273223499771e-20	0.315633409549229	0.967	0.948	5.84138653043706e-16	L2/3-Rorb	C230004F18Rik
Cdkn2aip	3.24461638740402e-20	0.387097019048271	0.72	0.577	6.29098671353766e-16	L2/3-Rorb	Cdkn2aip
Mex3b	3.31220294024035e-20	0.411522858305715	0.446	0.298	6.42203028083201e-16	L2/3-Rorb	Mex3b
Pde7a	3.57511509882224e-20	0.364395882464419	0.665	0.515	6.93179066510644e-16	L2/3-Rorb	Pde7a
Dennd4a	3.86441128504991e-20	0.329238141638469	0.862	0.755	7.49270704058326e-16	L2/3-Rorb	Dennd4a
Atf7ip	3.96006372987488e-20	0.344662703543101	0.836	0.746	7.67816756585441e-16	L2/3-Rorb	Atf7ip
Flrt3	4.27538054372295e-20	0.387691170477846	0.747	0.619	8.28953533622443e-16	L2/3-Rorb	Flrt3
Lpin2	4.42483346745595e-20	0.359294071997423	0.843	0.75	8.57930961005034e-16	L2/3-Rorb	Lpin2
Csnk1g2	4.60073483828306e-20	0.323139800389748	0.887	0.776	8.92036477794702e-16	L2/3-Rorb	Csnk1g2
Fam217b	4.66537691375326e-20	0.331723963584607	0.817	0.726	9.0456992980762e-16	L2/3-Rorb	Fam217b
Fabp3	5.30502804122197e-20	0.278831974385642	0.994	0.975	1.02859188691253e-15	L2/3-Rorb	Fabp3
Hcn3	5.69407408052599e-20	0.374747171478526	0.316	0.167	1.10402402347318e-15	L2/3-Rorb	Hcn3
Whrn	6.03811181138922e-20	0.414001384909173	0.356	0.199	1.17072949911026e-15	L2/3-Rorb	Whrn
Pcnx2	6.93198629916207e-20	0.350537765772074	0.736	0.633	1.34404282354453e-15	L2/3-Rorb	Pcnx2
Gnaq	7.25771545184427e-20	0.251089148422436	0.99	0.978	1.40719844895809e-15	L2/3-Rorb	Gnaq
Tesk1	7.449297761186e-20	0.354628920608077	0.755	0.639	1.44434434291635e-15	L2/3-Rorb	Tesk1
Prss22	7.56033509982311e-20	0.433916885130798	0.422	0.264	1.4658733725047e-15	L2/3-Rorb	Prss22
Hif1a	7.61231376567913e-20	0.313429040436835	0.858	0.739	1.47595151602753e-15	L2/3-Rorb	Hif1a
Atg4c	7.70388812939437e-20	0.372447631646814	0.673	0.542	1.49370686940827e-15	L2/3-Rorb	Atg4c
Rhobtb1	8.55076993070652e-20	0.331795048189734	0.197	0.082	1.65790878186469e-15	L2/3-Rorb	Rhobtb1
Adgrl2	8.88740182205138e-20	0.389332170678654	0.807	0.718	1.72317833927754e-15	L2/3-Rorb	Adgrl2
Uxs1	1.01378104951481e-19	0.348006716082589	0.762	0.634	1.96562007690426e-15	L2/3-Rorb	Uxs1
Zcchc2	1.03695152562386e-19	0.393517325051049	0.489	0.336	2.0105453130321e-15	L2/3-Rorb	Zcchc2
Gpr137c	1.08748534964915e-19	0.372866629924233	0.668	0.515	2.10852534443473e-15	L2/3-Rorb	Gpr137c
Gm43674	1.16326731836692e-19	0.296702573689675	0.171	0.063	2.25545900358162e-15	L2/3-Rorb	Gm43674
Tfcp2	1.16991380020007e-19	0.384172649541838	0.454	0.302	2.26834586720792e-15	L2/3-Rorb	Tfcp2
Ptp4a1	1.3495331461901e-19	0.254530591271883	0.984	0.963	2.61660981714799e-15	L2/3-Rorb	Ptp4a1
Reep6	1.40454826606187e-19	0.319792854488654	0.216	0.094	2.72327863306735e-15	L2/3-Rorb	Reep6
Gabrg1	1.45737767379967e-19	0.300283856478242	0.132	0.04	2.82570957173019e-15	L2/3-Rorb	Gabrg1
Pde8b	1.49931713870594e-19	0.377250160554367	0.687	0.535	2.90702600023694e-15	L2/3-Rorb	Pde8b
Chd4	1.77892103273672e-19	0.305843456800681	0.861	0.731	3.44914999037323e-15	L2/3-Rorb	Chd4
Fam241a	1.96710632117052e-19	0.375472829021651	0.305	0.159	3.81402244611751e-15	L2/3-Rorb	Fam241a
Sgcz	2.14437965089318e-19	0.423576632051244	0.367	0.242	4.15773770511679e-15	L2/3-Rorb	Sgcz
Rdh10	2.29545204399566e-19	0.346552823648755	0.255	0.127	4.45065196810319e-15	L2/3-Rorb	Rdh10
Zfp362	2.37653170377425e-19	0.372775034602273	0.337	0.199	4.6078573204479e-15	L2/3-Rorb	Zfp362
Tm6sf1	2.53913809079689e-19	0.393616318458772	0.421	0.29	4.92313484424609e-15	L2/3-Rorb	Tm6sf1
Catsperz	2.61839444280089e-19	0.347676144902733	0.271	0.136	5.07680498514665e-15	L2/3-Rorb	Catsperz
Ppp1r16b	2.83670947521239e-19	0.377589740598847	0.559	0.393	5.5000960014893e-15	L2/3-Rorb	Ppp1r16b
Ube2j2	3.10746468154804e-19	0.331435031459565	0.816	0.721	6.02506327105349e-15	L2/3-Rorb	Ube2j2
Ralgps1	3.25647214153674e-19	0.321393255772308	0.827	0.735	6.31397383522559e-15	L2/3-Rorb	Ralgps1
Foxk2	3.28308854660125e-19	0.351090207143444	0.716	0.594	6.36558038300517e-15	L2/3-Rorb	Foxk2
Ap2b1	3.86859242754853e-19	0.273622508268581	0.983	0.954	7.50081385777384e-15	L2/3-Rorb	Ap2b1
Ergic1	4.69020203002573e-19	0.303991662085092	0.88	0.803	9.09383271601688e-15	L2/3-Rorb	Ergic1
Neurl1a	4.90487237664997e-19	0.338329705339375	0.708	0.605	9.51005705108663e-15	L2/3-Rorb	Neurl1a
Slc24a4	5.22642704455555e-19	0.28717915784361	0.263	0.129	1.01335193966887e-14	L2/3-Rorb	Slc24a4
Smad3	6.42098015548874e-19	0.328867340778775	0.514	0.337	1.24496384234771e-14	L2/3-Rorb	Smad3
Phf10	6.46847920329581e-19	0.337273285125208	0.713	0.595	1.25417343272702e-14	L2/3-Rorb	Phf10
Chst15	6.57939253669707e-19	0.372081676874637	0.496	0.322	1.27567841894019e-14	L2/3-Rorb	Chst15
Rasd1	6.73765335445896e-19	0.254629650571455	0.115	0.032	1.30636360889605e-14	L2/3-Rorb	Rasd1
Atxn7l3	6.96589145508836e-19	0.318012674598245	0.914	0.837	1.35061669422708e-14	L2/3-Rorb	Atxn7l3
Rad51ap2	7.52157337822313e-19	0.402405598157231	0.459	0.296	1.45835786230368e-14	L2/3-Rorb	Rad51ap2
Gstt1	7.98212012938619e-19	0.371495716618476	0.329	0.187	1.54765327188669e-14	L2/3-Rorb	Gstt1
Sfmbt2	8.28408318176024e-19	0.336136947314841	0.226	0.101	1.60620088811149e-14	L2/3-Rorb	Sfmbt2
Bcar1	8.56281614464852e-19	0.390587197067642	0.46	0.321	1.6602444222859e-14	L2/3-Rorb	Bcar1
Aqp11	8.60565405128046e-19	0.371818917627679	0.347	0.204	1.66855026400277e-14	L2/3-Rorb	Aqp11
Unc13b	9.33104620567614e-19	0.374546699441382	0.669	0.526	1.80919654881855e-14	L2/3-Rorb	Unc13b
Lair1	9.56528235407637e-19	0.254317957403052	0.125	0.037	1.85461259563187e-14	L2/3-Rorb	Lair1
Fyn	9.94985106595083e-19	0.31301879612359	0.875	0.779	1.92917662317721e-14	L2/3-Rorb	Fyn
Adgrg6	1.16730785350356e-18	0.260290978837251	0.136	0.044	2.26329319715806e-14	L2/3-Rorb	Adgrg6
A930002C04Rik	1.17178581110696e-18	0.273064171143029	0.119	0.034	2.27197550915529e-14	L2/3-Rorb	A930002C04Rik
Yap1	1.2441827500461e-18	0.353479320850372	0.299	0.162	2.41234593406438e-14	L2/3-Rorb	Yap1
Slc9b2	1.37905019957847e-18	0.315686068085005	0.237	0.109	2.6738404319627e-14	L2/3-Rorb	Slc9b2
Tmem40	1.56222519504271e-18	0.264296085950702	0.138	0.046	3.0289984306683e-14	L2/3-Rorb	Tmem40
Ccng2	1.8849932279302e-18	0.381996115446843	0.589	0.451	3.65481336963387e-14	L2/3-Rorb	Ccng2
Kpna1	2.09590021027832e-18	0.259918420367502	0.962	0.925	4.06374091770864e-14	L2/3-Rorb	Kpna1
Ints6l	2.29500702070002e-18	0.372502198883803	0.57	0.431	4.44978911243527e-14	L2/3-Rorb	Ints6l
Mb21d2	2.35213478594826e-18	0.374239628246763	0.534	0.411	4.56055413647509e-14	L2/3-Rorb	Mb21d2
Gm39822	2.49679331602484e-18	0.251843758949311	0.131	0.044	4.84103256044056e-14	L2/3-Rorb	Gm39822
Dnajc15	2.8613770160068e-18	0.310370431177754	0.904	0.818	5.54792389633557e-14	L2/3-Rorb	Dnajc15
Ccsap	3.07850114067101e-18	0.343635591378535	0.718	0.589	5.96890586164703e-14	L2/3-Rorb	Ccsap
Irf2bp2	3.30463145963512e-18	0.317623209724215	0.826	0.708	6.40734993708653e-14	L2/3-Rorb	Irf2bp2
Dgkd	3.39540974963154e-18	0.347406512922666	0.61	0.46	6.5833599635606e-14	L2/3-Rorb	Dgkd
Il34	3.79452836546693e-18	0.336771105039466	0.713	0.561	7.35721104780383e-14	L2/3-Rorb	Il34
Fam171a1	3.84740622181252e-18	0.344660484183045	0.657	0.507	7.4597359234723e-14	L2/3-Rorb	Fam171a1
Frmd6	3.92428502632873e-18	0.403399403971202	0.544	0.402	7.60879623754878e-14	L2/3-Rorb	Frmd6
Sap30l	3.98627152276638e-18	0.318913996154938	0.816	0.686	7.72898185549173e-14	L2/3-Rorb	Sap30l
Arsj	4.18225590405982e-18	0.332435428746226	0.218	0.097	8.10897597238159e-14	L2/3-Rorb	Arsj
Pdgfa	4.262533332261e-18	0.306727906235755	0.865	0.788	8.26462587792086e-14	L2/3-Rorb	Pdgfa
Pdlim7	4.31513072861519e-18	0.298027218589886	0.939	0.897	8.36660696971199e-14	L2/3-Rorb	Pdlim7
Tecpr1	4.63347685107893e-18	0.284193217588843	0.893	0.84	8.98384826655693e-14	L2/3-Rorb	Tecpr1
Nim1k	4.84490359290569e-18	0.384783184505979	0.694	0.577	9.39378357628485e-14	L2/3-Rorb	Nim1k
Gk	4.88055630204837e-18	0.361995898052473	0.48	0.334	9.46291061404158e-14	L2/3-Rorb	Gk
Zbtb7a	5.093302338762e-18	0.278603871790517	0.967	0.938	9.87540390462564e-14	L2/3-Rorb	Zbtb7a
Per1	5.36952907021079e-18	0.341968847578527	0.702	0.54	1.04109799142317e-13	L2/3-Rorb	Per1
Gm29514	5.45802462146242e-18	0.27333374348983	0.152	0.055	1.05825639385535e-13	L2/3-Rorb	Gm29514
Cacng4	5.50048048910371e-18	0.4035592040568	0.38	0.231	1.06648816203232e-13	L2/3-Rorb	Cacng4
Abcg4	5.52807571196326e-18	0.342349992890957	0.463	0.298	1.07183859979256e-13	L2/3-Rorb	Abcg4
Snx5	5.56463042170232e-18	0.340346636051291	0.74	0.613	1.07892619246386e-13	L2/3-Rorb	Snx5
Fem1c	5.57456999377773e-18	0.377898394892545	0.576	0.444	1.08085337609356e-13	L2/3-Rorb	Fem1c
Rasgef1b	5.72044321413071e-18	0.320856980110238	0.846	0.739	1.1091367347878e-13	L2/3-Rorb	Rasgef1b
Zadh2	5.82385862766247e-18	0.350440747139609	0.3	0.168	1.12918794931748e-13	L2/3-Rorb	Zadh2
Enox2	5.889082743982e-18	0.366930231735037	0.283	0.167	1.14183425323067e-13	L2/3-Rorb	Enox2
Dach1	5.94380105798135e-18	0.308755102624316	0.228	0.105	1.152443587132e-13	L2/3-Rorb	Dach1
Plxna1	6.25272443950539e-18	0.36716114728639	0.543	0.403	1.2123407415757e-13	L2/3-Rorb	Plxna1
Smarcd3	6.37596602111567e-18	0.328144324273091	0.807	0.673	1.23623605183412e-13	L2/3-Rorb	Smarcd3
Trp53bp1	6.88816515999604e-18	0.34243514763005	0.708	0.6	1.33554634287163e-13	L2/3-Rorb	Trp53bp1
Cdv3	7.08163170950969e-18	0.306164812872137	0.89	0.826	1.37305757215683e-13	L2/3-Rorb	Cdv3
Pcdh18	7.09780341037675e-18	0.250957016180804	0.131	0.042	1.37619310323795e-13	L2/3-Rorb	Pcdh18
Nbl1	7.15604281610148e-18	0.402408575449951	0.626	0.48	1.38748514161392e-13	L2/3-Rorb	Nbl1
Rragd	7.17501779854873e-18	0.338426918307518	0.768	0.645	1.39116420096061e-13	L2/3-Rorb	Rragd
3830406C13Rik	7.31356286946725e-18	0.299724422526056	0.862	0.766	1.41802670476101e-13	L2/3-Rorb	3830406C13Rik
Cers4	7.82240024291521e-18	0.257383584713417	0.968	0.943	1.51668518309883e-13	L2/3-Rorb	Cers4
Abhd2	8.25270947339282e-18	0.362620549237107	0.631	0.49	1.60011783979613e-13	L2/3-Rorb	Abhd2
Ptpro	9.11286427828029e-18	0.311077842854563	0.147	0.052	1.76689325491577e-13	L2/3-Rorb	Ptpro
Lrrc8c	1.12044230941649e-17	0.365185384892638	0.457	0.332	2.17242559372763e-13	L2/3-Rorb	Lrrc8c
Anp32e	1.14049976479248e-17	0.309337522681881	0.83	0.731	2.21131499395614e-13	L2/3-Rorb	Anp32e
Per3	1.16702986240142e-17	0.292130851862066	0.803	0.649	2.26275420021012e-13	L2/3-Rorb	Per3
Znrf3	1.38665119522589e-17	0.34782880185452	0.266	0.136	2.68857800242347e-13	L2/3-Rorb	Znrf3
Tada2a	1.46470842469274e-17	0.348659471539133	0.469	0.36	2.83992316463675e-13	L2/3-Rorb	Tada2a
Wnt7b	1.5001575531164e-17	0.351744937519164	0.698	0.543	2.90865547973738e-13	L2/3-Rorb	Wnt7b
Tnks1bp1	1.50895252469157e-17	0.354200182945697	0.447	0.3	2.92570805012448e-13	L2/3-Rorb	Tnks1bp1
Usf2	1.53735950442254e-17	0.295667631151096	0.856	0.798	2.98078634312487e-13	L2/3-Rorb	Usf2
Pkia	1.60978577093212e-17	0.260815963726703	0.981	0.96	3.1212136312603e-13	L2/3-Rorb	Pkia
Mpp3	1.69000042901208e-17	0.348049727066863	0.43	0.271	3.27674183181152e-13	L2/3-Rorb	Mpp3
Ppip5k2	1.74338236130407e-17	0.374321072759098	0.492	0.345	3.38024406033245e-13	L2/3-Rorb	Ppip5k2
Ost4	1.85575524341045e-17	0.303551810511445	0.893	0.824	3.59812384144852e-13	L2/3-Rorb	Ost4
Gaa	1.88337072844108e-17	0.323063381695916	0.861	0.774	3.65166750537441e-13	L2/3-Rorb	Gaa
Smg1	2.04000398011836e-17	0.282031496221881	0.885	0.789	3.95536371705149e-13	L2/3-Rorb	Smg1
Slc12a6	2.18323183344129e-17	0.302353772786144	0.836	0.772	4.23306820185932e-13	L2/3-Rorb	Slc12a6
Ubqln4	2.21022106526669e-17	0.328306760788117	0.762	0.652	4.28539762344559e-13	L2/3-Rorb	Ubqln4
Golga7	2.40136966067325e-17	0.300403358814751	0.813	0.743	4.65601563507936e-13	L2/3-Rorb	Golga7
Lrrc75b	2.89207478752462e-17	0.311655526170244	0.205	0.093	5.60744380553148e-13	L2/3-Rorb	Lrrc75b
Urah	2.91708668872038e-17	0.378468495663796	0.206	0.092	5.65593938075994e-13	L2/3-Rorb	Urah
Pin1	3.0434728842947e-17	0.272880364035685	0.987	0.963	5.90098957535899e-13	L2/3-Rorb	Pin1
Yae1d1	3.07374485531944e-17	0.313914760263182	0.808	0.713	5.95968389997886e-13	L2/3-Rorb	Yae1d1
Angptl6	3.08759562390218e-17	0.321631611021549	0.626	0.527	5.98653915518394e-13	L2/3-Rorb	Angptl6
Cmpk2	3.85735745256167e-17	0.369556152800219	0.507	0.362	7.47903036477183e-13	L2/3-Rorb	Cmpk2
Stradb	3.93667767641988e-17	0.351441676909434	0.687	0.554	7.63282434681051e-13	L2/3-Rorb	Stradb
Csdc2	3.97025689989466e-17	0.340399797284504	0.656	0.528	7.69793110320575e-13	L2/3-Rorb	Csdc2
5930430L01Rik	4.14696029494058e-17	0.299822412897622	0.174	0.071	8.04054131586029e-13	L2/3-Rorb	5930430L01Rik
Rai2	4.30606011178254e-17	0.281651954270685	0.163	0.065	8.34901995073516e-13	L2/3-Rorb	Rai2
Bean1	4.52138118189252e-17	0.364438283415016	0.479	0.335	8.7665059735714e-13	L2/3-Rorb	Bean1
Adam11	4.59444551102291e-17	0.308791423047416	0.798	0.717	8.90817040132233e-13	L2/3-Rorb	Adam11
Cabin1	4.64080453211739e-17	0.295469892574023	0.798	0.703	8.99805590732241e-13	L2/3-Rorb	Cabin1
Rcn1	4.74789084164802e-17	0.368770817403067	0.385	0.245	9.20568555287134e-13	L2/3-Rorb	Rcn1
Gm42372	5.12880609156153e-17	0.255698421565688	0.926	0.904	9.94424213092865e-13	L2/3-Rorb	Gm42372
Map3k12	5.15239992113152e-17	0.285699388075191	0.875	0.782	9.98998820708191e-13	L2/3-Rorb	Map3k12
Arf2	5.66814751816875e-17	0.322791559857207	0.66	0.541	1.09899712229774e-12	L2/3-Rorb	Arf2
Mei1	5.70333638909678e-17	0.259091027445205	0.132	0.044	1.10581989248197e-12	L2/3-Rorb	Mei1
Zfp30	5.84518304181475e-17	0.354053538677848	0.578	0.423	1.13332253997746e-12	L2/3-Rorb	Zfp30
Spcs3	6.0013791144745e-17	0.305030341160402	0.813	0.709	1.16360739650546e-12	L2/3-Rorb	Spcs3
A930033H14Rik	7.57423955304396e-17	0.284603879963248	0.158	0.067	1.46856930693969e-12	L2/3-Rorb	A930033H14Rik
Piga	8.78016110377212e-17	0.346203391576101	0.286	0.16	1.70238543641038e-12	L2/3-Rorb	Piga
Pum1	9.02558756225219e-17	0.253129944341666	0.962	0.93	1.74997117244508e-12	L2/3-Rorb	Pum1
AU019823	9.257569595964e-17	0.369392450991738	0.462	0.331	1.79495016896146e-12	L2/3-Rorb	AU019823
Lasp1	9.41001887418968e-17	0.309854274688991	0.842	0.735	1.82450855951664e-12	L2/3-Rorb	Lasp1
Ikzf4	1.07642256811939e-16	0.373803414980766	0.52	0.366	2.08707571732669e-12	L2/3-Rorb	Ikzf4
Ypel1	1.16507555821472e-16	0.333752021550572	0.716	0.609	2.25896499982251e-12	L2/3-Rorb	Ypel1
Gm26722	1.29582314805093e-16	0.265964557508625	0.157	0.063	2.51247150175596e-12	L2/3-Rorb	Gm26722
Slc22a23	1.30387440856059e-16	0.336551847333776	0.598	0.485	2.52808209075812e-12	L2/3-Rorb	Slc22a23
Pkn1	1.36814323759723e-16	0.334973598628471	0.615	0.48	2.65269292337726e-12	L2/3-Rorb	Pkn1
Fgf22	1.36903484426225e-16	0.338312907562	0.267	0.145	2.65442165954007e-12	L2/3-Rorb	Fgf22
Suds3	1.64647709088711e-16	0.274253187597361	0.909	0.859	3.19235443152102e-12	L2/3-Rorb	Suds3
Hes5	1.64781160844543e-16	0.2557461087646	0.115	0.037	3.19494192761484e-12	L2/3-Rorb	Hes5
Pnck	1.70090343228458e-16	0.289720858595586	0.839	0.704	3.29788166485657e-12	L2/3-Rorb	Pnck
Mif	1.8966117134188e-16	0.283127320468544	0.996	0.985	3.67734045114771e-12	L2/3-Rorb	Mif
Ptpn3	1.91262839994192e-16	0.361339512077348	0.521	0.382	3.70839520464739e-12	L2/3-Rorb	Ptpn3
Krba1	2.02544361607064e-16	0.338528248223552	0.498	0.351	3.92713262719937e-12	L2/3-Rorb	Krba1
Tle2	2.10667876748968e-16	0.354319775935808	0.361	0.219	4.08463946228575e-12	L2/3-Rorb	Tle2
B2m	2.36850744163417e-16	0.360977815642472	0.562	0.428	4.5922990785845e-12	L2/3-Rorb	B2m
Dlk2	2.40979996892365e-16	0.338137087613442	0.592	0.449	4.67236115974607e-12	L2/3-Rorb	Dlk2
Pcgf2	2.44518283502906e-16	0.36140871866461	0.479	0.354	4.74096499883785e-12	L2/3-Rorb	Pcgf2
Pcsk4	2.47524859530446e-16	0.264859797866173	0.144	0.053	4.79925950143582e-12	L2/3-Rorb	Pcsk4
Fam135b	2.52394044843044e-16	0.28847427242983	0.861	0.766	4.89366813546178e-12	L2/3-Rorb	Fam135b
Fmn2	2.53068447801588e-16	0.269517398205286	0.893	0.815	4.90674413442499e-12	L2/3-Rorb	Fmn2
Greb1l	2.76100723215842e-16	0.307228647546749	0.224	0.106	5.35331692243197e-12	L2/3-Rorb	Greb1l
Scn1a	2.86819800801683e-16	0.291151094220893	0.731	0.581	5.56114911774383e-12	L2/3-Rorb	Scn1a
C2cd2l	2.9963171302253e-16	0.280187957094783	0.88	0.79	5.80955928379384e-12	L2/3-Rorb	C2cd2l
Dennd1a	3.30419766209003e-16	0.321720257510514	0.739	0.612	6.40650884702636e-12	L2/3-Rorb	Dennd1a
2310040G24Rik	4.00954326738656e-16	0.318242103467767	0.231	0.129	7.7741034411358e-12	L2/3-Rorb	2310040G24Rik
Mid1	4.26439776127435e-16	0.366044946523378	0.467	0.319	8.26824081933484e-12	L2/3-Rorb	Mid1
Shisa9	4.67284614661105e-16	0.281453199172053	0.852	0.761	9.06018139366416e-12	L2/3-Rorb	Shisa9
Nfyb	5.22605373942762e-16	0.275285420825805	0.911	0.838	1.01327955953762e-11	L2/3-Rorb	Nfyb
Tmbim1	5.39173688806279e-16	0.328492711499916	0.273	0.166	1.04540386522649e-11	L2/3-Rorb	Tmbim1
Cds1	5.72371527578197e-16	0.284095522175794	0.83	0.745	1.10977115482137e-11	L2/3-Rorb	Cds1
Pgr	6.42446308956839e-16	0.331111975257703	0.714	0.574	1.24563914843641e-11	L2/3-Rorb	Pgr
Fam120a	6.54809239980436e-16	0.307627583027553	0.801	0.737	1.26960963539807e-11	L2/3-Rorb	Fam120a
Abhd6	7.12471548619921e-16	0.331145188220498	0.581	0.455	1.38141108561916e-11	L2/3-Rorb	Abhd6
Cog6	8.59765958786003e-16	0.320306576533852	0.566	0.456	1.66700021749018e-11	L2/3-Rorb	Cog6
Spire1	9.20982799276466e-16	0.272599531392519	0.919	0.868	1.78569354951714e-11	L2/3-Rorb	Spire1
Cyth1	9.90324322153468e-16	0.352942453999743	0.507	0.373	1.92013982822336e-11	L2/3-Rorb	Cyth1
Smyd3	9.98619317858737e-16	0.313490922221379	0.781	0.66	1.93622299539631e-11	L2/3-Rorb	Smyd3
Mfn2	1.00878229415993e-15	0.268366082215374	0.932	0.88	1.95592799014669e-11	L2/3-Rorb	Mfn2
Hps4	1.05910065050673e-15	0.351728630223588	0.393	0.27	2.05349025126749e-11	L2/3-Rorb	Hps4
Fam135a	1.19177137176746e-15	0.330852106455569	0.492	0.375	2.31072551271993e-11	L2/3-Rorb	Fam135a
Atn1	1.19365482043679e-15	0.277243582423172	0.881	0.813	2.31437733134489e-11	L2/3-Rorb	Atn1
Npas2	1.20502537927376e-15	0.355991337037466	0.411	0.275	2.3364237078739e-11	L2/3-Rorb	Npas2
Rasa3	1.26138164169285e-15	0.340114988220172	0.383	0.238	2.44569286507826e-11	L2/3-Rorb	Rasa3
Fut8	1.32886671767592e-15	0.309352391625179	0.671	0.532	2.57653967890184e-11	L2/3-Rorb	Fut8
Coprs	1.46348950959189e-15	0.293271134790221	0.79	0.7	2.83755981014772e-11	L2/3-Rorb	Coprs
Ccdc93	1.58595021500518e-15	0.315724922749422	0.266	0.154	3.07499887187355e-11	L2/3-Rorb	Ccdc93
Tspoap1	1.77590658885143e-15	0.303459578941295	0.779	0.664	3.44330528512404e-11	L2/3-Rorb	Tspoap1
Kmt5b	1.96337407927326e-15	0.320714439103294	0.688	0.564	3.80678600230293e-11	L2/3-Rorb	Kmt5b
Zbtb34	2.13643748311031e-15	0.30655510890277	0.277	0.176	4.14233863600258e-11	L2/3-Rorb	Zbtb34
Trank1	2.14332646886763e-15	0.254466257296495	0.901	0.837	4.15569569048744e-11	L2/3-Rorb	Trank1
Rbm4b	2.16992951364453e-15	0.27597037367675	0.929	0.883	4.20727633400538e-11	L2/3-Rorb	Rbm4b
Cryz	2.26280140442205e-15	0.334209544772076	0.312	0.188	4.38734564303391e-11	L2/3-Rorb	Cryz
Setd2	2.31002550014187e-15	0.288207281897733	0.79	0.709	4.47890844222507e-11	L2/3-Rorb	Setd2
Unc119	2.32164591308066e-15	0.317102164676485	0.563	0.409	4.50143926087209e-11	L2/3-Rorb	Unc119
Mxi1	2.38221168623078e-15	0.29290038015192	0.811	0.716	4.61887023843286e-11	L2/3-Rorb	Mxi1
C2cd4c	2.6228165785773e-15	0.349289431252047	0.48	0.343	5.08537906420352e-11	L2/3-Rorb	C2cd4c
Lzts2	2.91430401363301e-15	0.334287622519391	0.544	0.406	5.65054405203303e-11	L2/3-Rorb	Lzts2
Sh2b3	3.14428301172947e-15	0.312200979262192	0.253	0.147	6.09645033144227e-11	L2/3-Rorb	Sh2b3
Stac3	3.14621608774226e-15	0.33077305096106	0.318	0.196	6.10019837252346e-11	L2/3-Rorb	Stac3
Inpp5a	3.33035323759352e-15	0.340455594194225	0.463	0.331	6.45722189237008e-11	L2/3-Rorb	Inpp5a
Acvr1b	3.39534553980544e-15	0.305471528810161	0.761	0.669	6.58323546712878e-11	L2/3-Rorb	Acvr1b
Rnd3	3.51660739147362e-15	0.344676738122549	0.245	0.127	6.8183500713282e-11	L2/3-Rorb	Rnd3
Fmr1	3.95557094143009e-15	0.275995797742819	0.875	0.804	7.6694564983388e-11	L2/3-Rorb	Fmr1
Cyb561	3.9989666950779e-15	0.265554915643367	0.869	0.791	7.75359652508654e-11	L2/3-Rorb	Cyb561
Lrrc8b	4.01832987220851e-15	0.313875251902977	0.807	0.722	7.79113978922508e-11	L2/3-Rorb	Lrrc8b
Dph3	4.3151755247786e-15	0.269130084752639	0.862	0.792	8.36669382499323e-11	L2/3-Rorb	Dph3
Selenon	4.34949280991352e-15	0.275839208750366	0.213	0.103	8.43323160914132e-11	L2/3-Rorb	Selenon
Dlgap3	4.81258332534164e-15	0.31099756638968	0.778	0.683	9.33111780950490e-11	L2/3-Rorb	Dlgap3
Gm6710	5.06548503082389e-15	0.321586962244839	0.592	0.469	9.82146892626444e-11	L2/3-Rorb	Gm6710
Nmt2	6.01734558873292e-15	0.256081713757488	0.919	0.883	1.16670313619943e-10	L2/3-Rorb	Nmt2
Ehbp1l1	6.69222200156616e-15	0.307412748523634	0.797	0.681	1.29755492388366e-10	L2/3-Rorb	Ehbp1l1
Fat1	6.84908680253251e-15	0.270558181883204	0.126	0.046	1.32796944014303e-10	L2/3-Rorb	Fat1
Kcnt2	7.27107443678564e-15	0.346292393645219	0.589	0.437	1.40978862254837e-10	L2/3-Rorb	Kcnt2
Plscr3	7.80860869019027e-15	0.321511541449796	0.325	0.198	1.51401113894099e-10	L2/3-Rorb	Plscr3
Rbm5	7.85701379972152e-15	0.254074808324345	0.949	0.903	1.52339640562801e-10	L2/3-Rorb	Rbm5
Gm5136	8.13118428452869e-15	0.347519292334567	0.566	0.442	1.57655532092727e-10	L2/3-Rorb	Gm5136
Lsm11	8.52485326847408e-15	0.348459874863051	0.29	0.188	1.65288380022444e-10	L2/3-Rorb	Lsm11
Sh3bgrl2	1.04174322540161e-14	0.281069031519252	0.242	0.127	2.01983593973118e-10	L2/3-Rorb	Sh3bgrl2
Zfp467	1.0638271871825e-14	0.319835686972401	0.279	0.154	2.06265453322815e-10	L2/3-Rorb	Zfp467
Polr3k	1.079925173208e-14	0.276506958726015	0.882	0.811	2.09386691833299e-10	L2/3-Rorb	Polr3k
Atxn2	1.18762037930733e-14	0.260127240077795	0.913	0.869	2.30267715343898e-10	L2/3-Rorb	Atxn2
Slc9a5	1.24775986732954e-14	0.313983162419404	0.261	0.144	2.41928160676525e-10	L2/3-Rorb	Slc9a5
Paqr7	1.3207025578903e-14	0.332692034794343	0.525	0.394	2.5607101894935e-10	L2/3-Rorb	Paqr7
Prr7	1.40371462513617e-14	0.282784014805693	0.891	0.837	2.72166228667653e-10	L2/3-Rorb	Prr7
Enho	1.49161170683987e-14	0.306521804865058	0.752	0.652	2.89208593839182e-10	L2/3-Rorb	Enho
Polr2l	1.53362920785722e-14	0.272801265387216	0.761	0.715	2.97355367111436e-10	L2/3-Rorb	Polr2l
Syngap1	1.55691886541726e-14	0.320982021209993	0.508	0.364	3.01870998815753e-10	L2/3-Rorb	Syngap1
Mprip	1.64498805407684e-14	0.253388265548562	0.942	0.907	3.18946733804959e-10	L2/3-Rorb	Mprip
Tmem198	1.66180200638887e-14	0.308057497006684	0.684	0.555	3.22206791018738e-10	L2/3-Rorb	Tmem198
Rrbp1	1.7292592563034e-14	0.336875500131953	0.549	0.406	3.35286077204667e-10	L2/3-Rorb	Rrbp1
Tmem121	1.93629419155806e-14	0.30831369225861	0.612	0.501	3.75428080801192e-10	L2/3-Rorb	Tmem121
Dazap2	2.08812141276544e-14	0.263992368789361	0.875	0.807	4.0486586072109e-10	L2/3-Rorb	Dazap2
Twist2	2.11984215685558e-14	0.283536200977869	0.183	0.086	4.11016195792728e-10	L2/3-Rorb	Twist2
Slit3	2.15776373949421e-14	0.330304814046581	0.393	0.251	4.18368811450533e-10	L2/3-Rorb	Slit3
Grb10	2.80957889273897e-14	0.309823468082346	0.617	0.483	5.44749251513159e-10	L2/3-Rorb	Grb10
Fam160a2	3.17988707356462e-14	0.295963136694028	0.801	0.708	6.16548304693445e-10	L2/3-Rorb	Fam160a2
Cbll1	3.56186559283025e-14	0.305308307118285	0.623	0.492	6.90610119793858e-10	L2/3-Rorb	Cbll1
Lurap1l	4.03014425290935e-14	0.328145074574112	0.495	0.352	7.81404669196593e-10	L2/3-Rorb	Lurap1l
Avpi1	4.36961432749304e-14	0.321852125599734	0.721	0.659	8.47224521957626e-10	L2/3-Rorb	Avpi1
Pacsin2	4.66912478253839e-14	0.326026887412196	0.343	0.222	9.05296604086369e-10	L2/3-Rorb	Pacsin2
Bcor	4.74573048015021e-14	0.329591624998392	0.496	0.377	9.20149682796324e-10	L2/3-Rorb	Bcor
Ablim3	4.93998632551589e-14	0.334850863819202	0.386	0.298	9.57813948654276e-10	L2/3-Rorb	Ablim3
Glcci1	5.62169554755008e-14	0.323470692867611	0.403	0.294	1.08999054971448e-09	L2/3-Rorb	Glcci1
Cacna1c	5.777430803271e-14	0.316580903332089	0.621	0.508	1.12018605844622e-09	L2/3-Rorb	Cacna1c
Rgs3	5.85884553302326e-14	0.282653884780054	0.232	0.122	1.13597156039788e-09	L2/3-Rorb	Rgs3
Ltk	6.39007013492086e-14	0.302662624001247	0.463	0.318	1.23897069845981e-09	L2/3-Rorb	Ltk
Ikbkb	6.63269993321718e-14	0.317061479404879	0.681	0.579	1.28601419005148e-09	L2/3-Rorb	Ikbkb
Sptb	6.691412079471e-14	0.316118373253759	0.415	0.281	1.29739788808863e-09	L2/3-Rorb	Sptb
Klf3	6.73498797606423e-14	0.322015034751484	0.276	0.163	1.30584681867909e-09	L2/3-Rorb	Klf3
Dcaf5	7.0265515647692e-14	0.297675661179967	0.684	0.575	1.3623780828931e-09	L2/3-Rorb	Dcaf5
Tmem158	7.13144321739391e-14	0.253758096063838	0.922	0.842	1.3827155254205e-09	L2/3-Rorb	Tmem158
Naf1	7.36983163791178e-14	0.312597800604371	0.414	0.278	1.42893665627472e-09	L2/3-Rorb	Naf1
Vps13c	8.97230745590335e-14	0.297245152129443	0.71	0.588	1.7396406926251e-09	L2/3-Rorb	Vps13c
Doc2a	1.14242418239819e-13	0.30403657989816	0.685	0.553	2.21504624725186e-09	L2/3-Rorb	Doc2a
Barx2	1.15717820781209e-13	0.306664073702637	0.193	0.095	2.24365282712687e-09	L2/3-Rorb	Barx2
Rgs10	1.16384212114309e-13	0.370299843068197	0.208	0.118	2.25657348868433e-09	L2/3-Rorb	Rgs10
Tnfaip8l1	1.24415563240996e-13	0.305083292829712	0.334	0.217	2.41229335567967e-09	L2/3-Rorb	Tnfaip8l1
Kansl1	1.25525019470003e-13	0.268630651114412	0.842	0.769	2.43380460250389e-09	L2/3-Rorb	Kansl1
Alg10b	1.2821509381062e-13	0.297065846988377	0.691	0.587	2.48596245389411e-09	L2/3-Rorb	Alg10b
Rasl10b	1.42066034148294e-13	0.325030934718217	0.543	0.415	2.75451833610127e-09	L2/3-Rorb	Rasl10b
Ddx17	1.45354767462988e-13	0.251510884072484	0.894	0.842	2.81828358633987e-09	L2/3-Rorb	Ddx17
Pamr1	1.45719162646322e-13	0.273520972545687	0.401	0.26	2.82534884454954e-09	L2/3-Rorb	Pamr1
Fcho1	1.46026062551062e-13	0.310328711171631	0.525	0.41	2.83129932680255e-09	L2/3-Rorb	Fcho1
Rbm33	1.59292782021782e-13	0.273913409542482	0.784	0.682	3.08852775062034e-09	L2/3-Rorb	Rbm33
Gtf2a1	1.63059849308819e-13	0.305721515262299	0.652	0.545	3.16156741824868e-09	L2/3-Rorb	Gtf2a1
Coro1c	1.6636384262444e-13	0.261954526058881	0.792	0.721	3.22562854464527e-09	L2/3-Rorb	Coro1c
6030408B16Rik	1.83509845657918e-13	0.36910016997664	0.21	0.11	3.55807239746137e-09	L2/3-Rorb	6030408B16Rik
Ak4	1.85722585836231e-13	0.256997455483416	0.762	0.629	3.60097521677869e-09	L2/3-Rorb	Ak4
Dnah7a	1.92542535166773e-13	0.31756434280271	0.334	0.211	3.73320721434855e-09	L2/3-Rorb	Dnah7a
Chrna1os	1.97400839702892e-13	0.260303735338437	0.176	0.083	3.82740488099938e-09	L2/3-Rorb	Chrna1os
Brd8	2.11426923157199e-13	0.270827516925049	0.817	0.745	4.09935661309493e-09	L2/3-Rorb	Brd8
Speg	2.30134326805339e-13	0.283723077056828	0.724	0.606	4.46207446242872e-09	L2/3-Rorb	Speg
Nrbp2	2.43273966698842e-13	0.27719470382898	0.785	0.688	4.71683894032384e-09	L2/3-Rorb	Nrbp2
Dtx4	2.54220617436532e-13	0.281398590693607	0.689	0.564	4.92908355147691e-09	L2/3-Rorb	Dtx4
Golgb1	2.55990239051241e-13	0.252495301943435	0.91	0.854	4.96339474496452e-09	L2/3-Rorb	Golgb1
Ddx3y	2.6592775236178e-13	0.26825542166294	0.843	0.773	5.15607319054255e-09	L2/3-Rorb	Ddx3y
Slc22a15	2.6755373111463e-13	0.304585700701981	0.313	0.193	5.18759929258157e-09	L2/3-Rorb	Slc22a15
Itgb8	2.71913028053267e-13	0.286773579591754	0.408	0.268	5.27212170092479e-09	L2/3-Rorb	Itgb8
Cdc42bpb	2.83988573983216e-13	0.272765778587641	0.776	0.712	5.50625446096058e-09	L2/3-Rorb	Cdc42bpb
Siae	2.87696634934977e-13	0.318119973023138	0.398	0.286	5.57815005475427e-09	L2/3-Rorb	Siae
Atp1a2	3.08636445388211e-13	0.417212124634241	0.298	0.177	5.98415203963201e-09	L2/3-Rorb	Atp1a2
Urb1	3.19502718371071e-13	0.28850520821934	0.28	0.167	6.19483820649669e-09	L2/3-Rorb	Urb1
Gnl1	3.22193862745197e-13	0.26200665277921	0.884	0.822	6.24701680476662e-09	L2/3-Rorb	Gnl1
2610301B20Rik	3.92977285947992e-13	0.27258645650298	0.778	0.67	7.61943659724562e-09	L2/3-Rorb	2610301B20Rik
Ctdspl	4.08962672830648e-13	0.306304824774551	0.576	0.487	7.92937726351344e-09	L2/3-Rorb	Ctdspl
March8	4.46693296150273e-13	0.31156331077341	0.489	0.383	8.66093631905764e-09	L2/3-Rorb	March8
Gm2824	4.50223009509102e-13	0.330860957283861	0.337	0.229	8.72937393137197e-09	L2/3-Rorb	Gm2824
Trak2	4.67323247997944e-13	0.279046513808875	0.71	0.624	9.06093045543213e-09	L2/3-Rorb	Trak2
Actn4	4.67800511805351e-13	0.271363053529436	0.848	0.779	9.07018412339395e-09	L2/3-Rorb	Actn4
Lsmem1	4.86561587469494e-13	0.277503958043027	0.144	0.061	9.43394261944601e-09	L2/3-Rorb	Lsmem1
Pim3	5.47725235773641e-13	0.388474860301022	0.53	0.434	1.06198445964151e-08	L2/3-Rorb	Pim3
Cnot6l	5.57423062274821e-13	0.265572928492582	0.791	0.682	1.08078757544465e-08	L2/3-Rorb	Cnot6l
Cgrrf1	6.01488948748389e-13	0.322386106364468	0.504	0.38	1.16622692272825e-08	L2/3-Rorb	Cgrrf1
Etv3	6.05996233566693e-13	0.325771369781282	0.546	0.44	1.17496609726246e-08	L2/3-Rorb	Etv3
Tecpr2	6.06489170662471e-13	0.286572125243378	0.711	0.626	1.17592185299747e-08	L2/3-Rorb	Tecpr2
Ehd3	6.6656752098744e-13	0.269968372470052	0.819	0.736	1.29240776644255e-08	L2/3-Rorb	Ehd3
Trpv2	6.66614116951217e-13	0.302015543262122	0.357	0.256	1.29249811135671e-08	L2/3-Rorb	Trpv2
Agl	6.87462409121046e-13	0.299209725664205	0.389	0.259	1.3329208650448e-08	L2/3-Rorb	Agl
Cdyl	7.06635774215649e-13	0.274049500154161	0.25	0.138	1.37009610262672e-08	L2/3-Rorb	Cdyl
Tmem18	7.96190885829503e-13	0.307422688837711	0.376	0.288	1.54373450853482e-08	L2/3-Rorb	Tmem18
Zbtb44	8.59482491180055e-13	0.271439573717507	0.752	0.645	1.66645060214901e-08	L2/3-Rorb	Zbtb44
Midn	8.60148741591159e-13	0.318897421573761	0.598	0.464	1.6677423950711e-08	L2/3-Rorb	Midn
Pikfyve	8.68800812658333e-13	0.266112703472519	0.711	0.62	1.68451789566324e-08	L2/3-Rorb	Pikfyve
Pde4a	8.89699208586841e-13	0.263697672596933	0.929	0.88	1.72503779552903e-08	L2/3-Rorb	Pde4a
Cyb561d1	9.38595808152629e-13	0.299344420838263	0.35	0.233	1.81984341242713e-08	L2/3-Rorb	Cyb561d1
Upf3a	9.45728926639782e-13	0.291640630477793	0.659	0.564	1.83367381586187e-08	L2/3-Rorb	Upf3a
Fbxo41	9.73837078895836e-13	0.266171687249452	0.816	0.734	1.88817271227114e-08	L2/3-Rorb	Fbxo41
Ndufaf8	1.00057461257191e-12	0.255955174967671	0.832	0.757	1.94001411631567e-08	L2/3-Rorb	Ndufaf8
B4galnt4	1.07466657653865e-12	0.293503160520902	0.702	0.601	2.08367102525079e-08	L2/3-Rorb	B4galnt4
Prkab1	1.2210018912525e-12	0.282643775490457	0.264	0.168	2.36740056694948e-08	L2/3-Rorb	Prkab1
Pias3	1.2332552054552e-12	0.292842882700694	0.293	0.18	2.39115851785709e-08	L2/3-Rorb	Pias3
Optn	1.40229473433269e-12	0.274245646606027	0.247	0.137	2.71890926039766e-08	L2/3-Rorb	Optn
Mxd4	1.44981546290239e-12	0.305131549375805	0.71	0.612	2.81104720102144e-08	L2/3-Rorb	Mxd4
Tdg	1.49297081502037e-12	0.281328643659453	0.55	0.449	2.894721113243e-08	L2/3-Rorb	Tdg
Mboat2	1.59095828927141e-12	0.285237083587028	0.652	0.568	3.08470902706834e-08	L2/3-Rorb	Mboat2
Zfyve28	1.66538117812734e-12	0.304697401317436	0.57	0.465	3.22900756627111e-08	L2/3-Rorb	Zfyve28
Poc1a	1.68015345319397e-12	0.310284947479088	0.501	0.375	3.2576495303978e-08	L2/3-Rorb	Poc1a
Samd10	1.71691701828483e-12	0.296077203047822	0.39	0.287	3.32893040675247e-08	L2/3-Rorb	Samd10
Tnks	1.76153153124941e-12	0.269361242644103	0.729	0.647	3.41543348593949e-08	L2/3-Rorb	Tnks
1810041L15Rik	1.77386154110141e-12	0.300486044115696	0.731	0.612	3.43934014204153e-08	L2/3-Rorb	1810041L15Rik
Kdm1a	1.87339715942749e-12	0.286053363435761	0.717	0.63	3.63232975241395e-08	L2/3-Rorb	Kdm1a
Lrrc73	1.91687448214288e-12	0.27670283568978	0.803	0.727	3.71662793342684e-08	L2/3-Rorb	Lrrc73
Fmnl1	2.06995650747434e-12	0.31863231141941	0.54	0.415	4.01343867234199e-08	L2/3-Rorb	Fmnl1
Kitl	2.08143747982708e-12	0.344079668022747	0.515	0.38	4.03569912963672e-08	L2/3-Rorb	Kitl
Zfp704	2.5956920875159e-12	0.271786969069671	0.779	0.69	5.03278738848459e-08	L2/3-Rorb	Zfp704
Slc10a7	2.67395594655184e-12	0.254511800148481	0.183	0.094	5.18453318476936e-08	L2/3-Rorb	Slc10a7
Gm27032	2.98833620517996e-12	0.278990780061842	0.702	0.586	5.79408506822343e-08	L2/3-Rorb	Gm27032
Unc119b	3.03850396773105e-12	0.290236512162637	0.327	0.224	5.89135534303374e-08	L2/3-Rorb	Unc119b
Rasa2	3.34650061377018e-12	0.27331854281994	0.657	0.542	6.488530040039e-08	L2/3-Rorb	Rasa2
Kcnj11	3.42305833204993e-12	0.293997230274562	0.382	0.271	6.63696780001162e-08	L2/3-Rorb	Kcnj11
Fam169a	3.83968944567984e-12	0.250058392304327	0.811	0.72	7.44477386622865e-08	L2/3-Rorb	Fam169a
Orc2	4.08730259816038e-12	0.27600805495104	0.395	0.305	7.92487100757316e-08	L2/3-Rorb	Orc2
Anapc13	4.17231666683793e-12	0.276412497283129	0.769	0.685	8.08970478533207e-08	L2/3-Rorb	Anapc13
Msantd3	4.27232383601928e-12	0.294069269856306	0.369	0.247	8.28360868565778e-08	L2/3-Rorb	Msantd3
Bach2	4.56921865882202e-12	0.314123085035648	0.298	0.183	8.85925805759e-08	L2/3-Rorb	Bach2
Ankrd50	4.70283407138963e-12	0.297226135459392	0.467	0.362	9.11832498101736e-08	L2/3-Rorb	Ankrd50
Ddr1	4.8186295848897e-12	0.291077923073735	0.269	0.164	9.34284090214263e-08	L2/3-Rorb	Ddr1
Atat1	4.83499133843333e-12	0.274483526615741	0.701	0.63	9.37456470608839e-08	L2/3-Rorb	Atat1
Amigo1	4.91870665371288e-12	0.269044718334125	0.671	0.548	9.5368803308839e-08	L2/3-Rorb	Amigo1
Slc38a6	4.93262243696441e-12	0.29494192620528	0.353	0.248	9.56386164303029e-08	L2/3-Rorb	Slc38a6
Arid5b	4.99956468503648e-12	0.262087119564638	0.776	0.686	9.69365596781723e-08	L2/3-Rorb	Arid5b
Klhl29	5.14387405893688e-12	0.302514478525249	0.441	0.324	9.97345741287272e-08	L2/3-Rorb	Klhl29
Fbxl2	5.17952675515141e-12	0.274944889579691	0.691	0.586	1.00425844255631e-07	L2/3-Rorb	Fbxl2
Plekha7	5.30350447015322e-12	0.304234878674966	0.633	0.51	1.02829648171801e-07	L2/3-Rorb	Plekha7
Slc30a10	5.31418163783365e-12	0.258921605172109	0.234	0.129	1.03036667775957e-07	L2/3-Rorb	Slc30a10
Atxn1l	5.3814689332246e-12	0.279324108052005	0.405	0.308	1.04341301146292e-07	L2/3-Rorb	Atxn1l
Bag2	5.43071563038668e-12	0.302403150150543	0.348	0.271	1.05296145357567e-07	L2/3-Rorb	Bag2
Arid1b	5.52829755293139e-12	0.252688740583598	0.734	0.662	1.07188161253787e-07	L2/3-Rorb	Arid1b
Sirt7	5.82085315192979e-12	0.275120160266761	0.668	0.565	1.12860521762767e-07	L2/3-Rorb	Sirt7
Hmgb3	5.85956814659833e-12	0.320153960063861	0.61	0.506	1.13611166794395e-07	L2/3-Rorb	Hmgb3
Gcn1l1	6.00256678873719e-12	0.251114587861861	0.759	0.676	1.16383767466825e-07	L2/3-Rorb	Gcn1l1
Atr	6.17878865578589e-12	0.311117050168845	0.496	0.379	1.19800533247033e-07	L2/3-Rorb	Atr
Dmac1	6.39157579533075e-12	0.275197753426935	0.731	0.637	1.23926263095668e-07	L2/3-Rorb	Dmac1
Htr5a	7.29696849822206e-12	0.273836714358887	0.248	0.146	1.41480922212028e-07	L2/3-Rorb	Htr5a
Mamld1	7.56791650245272e-12	0.277952288480728	0.634	0.514	1.46734333066056e-07	L2/3-Rorb	Mamld1
Tbc1d5	7.82737213629562e-12	0.287283993142325	0.543	0.415	1.51764918350636e-07	L2/3-Rorb	Tbc1d5
Txnrd2	7.87123324362576e-12	0.290587005305686	0.482	0.362	1.5261534136066e-07	L2/3-Rorb	Txnrd2
Naa60	8.23192015342197e-12	0.272833205012787	0.671	0.586	1.59608699854699e-07	L2/3-Rorb	Naa60
Tmem131l	8.46686309071241e-12	0.269261089160901	0.25	0.143	1.64164008465823e-07	L2/3-Rorb	Tmem131l
Mapkapk2	8.86868517147634e-12	0.291040731752734	0.403	0.289	1.71954936789755e-07	L2/3-Rorb	Mapkapk2
Gca	9.48939646457167e-12	0.287290095043822	0.234	0.146	1.8398990805158e-07	L2/3-Rorb	Gca
Znrf1	9.99342664158897e-12	0.251027712041278	0.826	0.754	1.93762549153769e-07	L2/3-Rorb	Znrf1
Ttc21b	1.0412800395475e-11	0.301058587167744	0.373	0.26	2.01893786867864e-07	L2/3-Rorb	Ttc21b
Uvrag	1.09215323042418e-11	0.28121275723695	0.573	0.478	2.11757589846943e-07	L2/3-Rorb	Uvrag
Sstr3	1.09658043918568e-11	0.25632550665258	0.353	0.228	2.12615981353711e-07	L2/3-Rorb	Sstr3
Ccdc90b	1.24451220927646e-11	0.264850815102761	0.264	0.156	2.41298472256614e-07	L2/3-Rorb	Ccdc90b
Ttpal	1.30813026905601e-11	0.284496713566452	0.636	0.524	2.53633377867269e-07	L2/3-Rorb	Ttpal
Jag2	1.315264462799e-11	0.273973860352417	0.377	0.254	2.55016626692097e-07	L2/3-Rorb	Jag2
Pou6f1	1.38312163360576e-11	0.280105567159596	0.541	0.412	2.6817345353982e-07	L2/3-Rorb	Pou6f1
Ldhd	1.4295695096711e-11	0.269243241050465	0.231	0.132	2.77179232230129e-07	L2/3-Rorb	Ldhd
Dcaf11	1.54586975962525e-11	0.276181176677087	0.675	0.571	2.9972868769374e-07	L2/3-Rorb	Dcaf11
Cbfa2t2	1.78399300212936e-11	0.275225148273635	0.57	0.467	3.45898403182861e-07	L2/3-Rorb	Cbfa2t2
Fkbp1b	1.93372337944055e-11	0.292241643526365	0.769	0.704	3.74929626039729e-07	L2/3-Rorb	Fkbp1b
Lypla1	1.97780912596346e-11	0.276350246883336	0.608	0.497	3.83477411433056e-07	L2/3-Rorb	Lypla1
Extl2	2.04682561384583e-11	0.281884101316017	0.64	0.561	3.96859018268568e-07	L2/3-Rorb	Extl2
Brsk2	2.06726737994291e-11	0.27126783655173	0.778	0.703	4.00822472297131e-07	L2/3-Rorb	Brsk2
Parva	2.2022278883824e-11	0.284479517742393	0.312	0.201	4.26989965278463e-07	L2/3-Rorb	Parva
Dyrk3	2.45671135368793e-11	0.253507919151756	0.203	0.112	4.76331764366553e-07	L2/3-Rorb	Dyrk3
Bmp2	2.59741800292436e-11	0.276525532622801	0.154	0.072	5.03613376587004e-07	L2/3-Rorb	Bmp2
Stx3	2.97761410070889e-11	0.265016034565715	0.676	0.59	5.77329597986446e-07	L2/3-Rorb	Stx3
Tmem184b	3.15688760096338e-11	0.281289960515921	0.522	0.416	6.12088936950789e-07	L2/3-Rorb	Tmem184b
Zfp652os	3.26335140289208e-11	0.277429746753034	0.279	0.175	6.32731203506746e-07	L2/3-Rorb	Zfp652os
Gm14295	4.02714102037051e-11	0.294580838572082	0.615	0.522	7.80822372439637e-07	L2/3-Rorb	Gm14295
Uggt2	4.15765006631849e-11	0.281753022108121	0.476	0.371	8.06126771358492e-07	L2/3-Rorb	Uggt2
Atpaf1	4.69113571206475e-11	0.268954862972994	0.607	0.51	9.09564303212235e-07	L2/3-Rorb	Atpaf1
Slc4a7	4.7096977720947e-11	0.281659950932747	0.456	0.328	9.13163301031441e-07	L2/3-Rorb	Slc4a7
Mir9-3hg	4.90674611196907e-11	0.282186329290881	0.559	0.47	9.51369003649683e-07	L2/3-Rorb	Mir9-3hg
Srrd	4.91872265888728e-11	0.269964479723893	0.462	0.347	9.53691136331655e-07	L2/3-Rorb	Srrd
Med13	5.05960924111001e-11	0.255061398918162	0.761	0.691	9.81007635758819e-07	L2/3-Rorb	Med13
Ncoa6	5.80137496601895e-11	0.268604932702452	0.66	0.57	1.12482859216141e-06	L2/3-Rorb	Ncoa6
Slc4a4	5.81992710157929e-11	0.285097853280946	0.232	0.133	1.12842566572521e-06	L2/3-Rorb	Slc4a4
Cd24a	5.8374201632614e-11	0.436364329151126	0.209	0.12	1.13181739545475e-06	L2/3-Rorb	Cd24a
Acta1	6.21959297729312e-11	0.30085758462586	0.52	0.426	1.20591688236736e-06	L2/3-Rorb	Acta1
Tpcn1	6.88264681512179e-11	0.275325704772583	0.343	0.241	1.33447639098396e-06	L2/3-Rorb	Tpcn1
Sept5	7.08810799927444e-11	0.274300463435788	0.415	0.3	1.37431325997932e-06	L2/3-Rorb	Sept5
Spats2	7.93871433349664e-11	0.268897320311086	0.567	0.456	1.53923732212166e-06	L2/3-Rorb	Spats2
Pias1	8.00457988485626e-11	0.258040500750099	0.743	0.668	1.55200799387478e-06	L2/3-Rorb	Pias1
A430005L14Rik	9.87722599697955e-11	0.260191414701961	0.673	0.562	1.91509534855436e-06	L2/3-Rorb	A430005L14Rik
Lyrm4	1.02153992928202e-10	0.277710513216156	0.556	0.453	1.98066376888491e-06	L2/3-Rorb	Lyrm4
Ptprr	1.06369964823887e-10	0.272394721322322	0.524	0.404	2.06240724797034e-06	L2/3-Rorb	Ptprr
B4galt5	1.20281612251775e-10	0.269537611554764	0.478	0.356	2.33214017994967e-06	L2/3-Rorb	B4galt5
Tab2	1.28755788488975e-10	0.263282489624897	0.714	0.624	2.49644598301274e-06	L2/3-Rorb	Tab2
Afap1l1	1.4841249123908e-10	0.255377747748329	0.219	0.126	2.87756979263452e-06	L2/3-Rorb	Afap1l1
Trappc10	1.50491301861288e-10	0.250723775550984	0.72	0.612	2.91787585178852e-06	L2/3-Rorb	Trappc10
Dnal4	1.56145738107546e-10	0.255594746182492	0.743	0.65	3.02750971616721e-06	L2/3-Rorb	Dnal4
Gatm	1.58977791678193e-10	0.266144938039969	0.347	0.231	3.08242040284848e-06	L2/3-Rorb	Gatm
Trim24	1.61249004580681e-10	0.27235922666345	0.457	0.335	3.12645694981483e-06	L2/3-Rorb	Trim24
Zdhhc6	1.63709310658092e-10	0.282505977202024	0.575	0.489	3.17415982434974e-06	L2/3-Rorb	Zdhhc6
Hmg20b	1.63754083825386e-10	0.259738803247882	0.382	0.296	3.1750279312904e-06	L2/3-Rorb	Hmg20b
Efnb1	1.97244818231565e-10	0.263514578840004	0.466	0.341	3.82437978069181e-06	L2/3-Rorb	Efnb1
Sestd1	2.10103719396595e-10	0.259808601571411	0.583	0.471	4.07370101538058e-06	L2/3-Rorb	Sestd1
Ptprn2	2.1259195832586e-10	0.270906142380528	0.55	0.443	4.12194547998011e-06	L2/3-Rorb	Ptprn2
Zfp518a	2.18511065553563e-10	0.265824641283793	0.332	0.232	4.23671105001803e-06	L2/3-Rorb	Zfp518a
Cep104	2.7941131203072e-10	0.263533477750606	0.499	0.413	5.41750592896362e-06	L2/3-Rorb	Cep104
Dennd6b	2.82458518430912e-10	0.263127737913343	0.623	0.518	5.47658821385695e-06	L2/3-Rorb	Dennd6b
Clec16a	2.97618220457578e-10	0.265925419384473	0.567	0.465	5.77051967645198e-06	L2/3-Rorb	Clec16a
Wdr66	3.24403764697334e-10	0.273146700935335	0.263	0.17	6.28986459371661e-06	L2/3-Rorb	Wdr66
Inha	3.45506691506937e-10	0.259093700674902	0.531	0.41	6.69902924162799e-06	L2/3-Rorb	Inha
Cdk19	3.65800761225424e-10	0.282146658707637	0.643	0.563	7.09251095939975e-06	L2/3-Rorb	Cdk19
Cd2ap	3.69833601792281e-10	0.254812016361943	0.502	0.387	7.17070370515054e-06	L2/3-Rorb	Cd2ap
Rtl5	3.76537659654562e-10	0.258639388538689	0.264	0.165	7.3006886830423e-06	L2/3-Rorb	Rtl5
Frmpd3	3.85356963051108e-10	0.264823022142346	0.453	0.33	7.47168615659792e-06	L2/3-Rorb	Frmpd3
Ciz1	4.04078230946373e-10	0.275982113995069	0.505	0.408	7.83467281981923e-06	L2/3-Rorb	Ciz1
Gm40841	4.31238279729107e-10	0.26522942969186	0.47	0.355	8.36127900566765e-06	L2/3-Rorb	Gm40841
Cenpq	4.36938962634128e-10	0.25432771350024	0.228	0.148	8.47180954651312e-06	L2/3-Rorb	Cenpq
Scaper	4.60707897644780e-10	0.253325862618133	0.678	0.583	8.93266542743463e-06	L2/3-Rorb	Scaper
D130040H23Rik	4.89401555538103e-10	0.259303137849285	0.409	0.319	9.48900676032828e-06	L2/3-Rorb	D130040H23Rik
Amt	5.26804250777598e-10	0.294183898608458	0.287	0.188	1.02142076183269e-05	L2/3-Rorb	Amt
Fxyd5	5.31591596143361e-10	0.271122300067906	0.531	0.427	1.03070294576236e-05	L2/3-Rorb	Fxyd5
Rb1	5.68178139254705e-10	0.26877457389056	0.366	0.267	1.10164059420095e-05	L2/3-Rorb	Rb1
Asic1	6.64936405557041e-10	0.260299370632148	0.576	0.479	1.28924519673455e-05	L2/3-Rorb	Asic1
Sh3yl1	9.17008328128269e-10	0.251926333288168	0.34	0.253	1.7779874474079e-05	L2/3-Rorb	Sh3yl1
Fbxo10	9.20161647748078e-10	0.25509586417928	0.28	0.18	1.78410141881875e-05	L2/3-Rorb	Fbxo10
BC022687	9.29994996093965e-10	0.258447458824817	0.363	0.283	1.80316729792659e-05	L2/3-Rorb	BC022687
Fpgt	9.4713986977072e-10	0.268774663753467	0.412	0.301	1.83640949349845e-05	L2/3-Rorb	Fpgt
Zfp385a	9.63558396787148e-10	0.260682460407873	0.296	0.206	1.8682433755306e-05	L2/3-Rorb	Zfp385a
Gm2415	1.02720297104067e-09	0.261836564318661	0.344	0.252	1.99164384055076e-05	L2/3-Rorb	Gm2415
Fxyd1	1.03962325826557e-09	0.263847696088345	0.327	0.224	2.01572553545112e-05	L2/3-Rorb	Fxyd1
Mobp	1.082533449355e-09	0.283615307225654	0.254	0.16	2.09892410495441e-05	L2/3-Rorb	Mobp
Ppp4r1	1.09863979871562e-09	0.252086211377589	0.308	0.207	2.13015270572971e-05	L2/3-Rorb	Ppp4r1
Map2k6	1.3546017602422e-09	0.272468163859181	0.292	0.202	2.6264373529336e-05	L2/3-Rorb	Map2k6
Trip4	1.35528531218231e-09	0.281125366101132	0.553	0.478	2.62776269179027e-05	L2/3-Rorb	Trip4
Odf2l	1.3558928375232e-09	0.269949770162849	0.376	0.27	2.62894062267374e-05	L2/3-Rorb	Odf2l
Gprin3	1.41036717346943e-09	0.250506564460239	0.418	0.3	2.73456091263988e-05	L2/3-Rorb	Gprin3
Syt14	1.4646457888079e-09	0.253098494126667	0.401	0.292	2.83980171991965e-05	L2/3-Rorb	Syt14
Clcn2	1.6880757846115e-09	0.254807222348068	0.303	0.205	3.27301013878323e-05	L2/3-Rorb	Clcn2
Npc2	1.92114662695075e-09	0.262591336062768	0.431	0.348	3.72491119499482e-05	L2/3-Rorb	Npc2
Dvl3	1.94369774258751e-09	0.260622186840657	0.559	0.456	3.76863555310292e-05	L2/3-Rorb	Dvl3
Usp13	1.95434871977097e-09	0.267432362591252	0.427	0.325	3.78928673276394e-05	L2/3-Rorb	Usp13
Ece1	1.96717641095093e-09	0.255037240844025	0.415	0.318	3.81415834319276e-05	L2/3-Rorb	Ece1
Hdac7	2.13033516555425e-09	0.269164153029317	0.379	0.28	4.13050685249313e-05	L2/3-Rorb	Hdac7
Jarid2	2.42070503980553e-09	0.257742728222465	0.557	0.463	4.69350500167895e-05	L2/3-Rorb	Jarid2
Ccng1	2.57316484196657e-09	0.273463467941278	0.726	0.635	4.98910931208899e-05	L2/3-Rorb	Ccng1
Lncpint	2.89062572437015e-09	0.272459173260059	0.614	0.533	5.60463421698128e-05	L2/3-Rorb	Lncpint
Slc6a9	3.0783141296024e-09	0.254120701293545	0.209	0.127	5.96854326588609e-05	L2/3-Rorb	Slc6a9
Prpf40b	3.18894243596663e-09	0.253906432282248	0.536	0.459	6.1830404890957e-05	L2/3-Rorb	Prpf40b
Hip1	3.72609762831588e-09	0.250833423322094	0.422	0.312	7.22453069154167e-05	L2/3-Rorb	Hip1
Calb1	4.20521037463364e-09	0.310513261994434	0.255	0.159	8.15348239537717e-05	L2/3-Rorb	Calb1
E130308A19Rik	4.21712986846165e-09	0.255239432207395	0.253	0.169	8.17659310196029e-05	L2/3-Rorb	E130308A19Rik
Znfx1	4.87448301305844e-09	0.251700494839831	0.409	0.315	9.45113511401901e-05	L2/3-Rorb	Znfx1
Zfp275	5.64649720256438e-09	0.252602993354869	0.356	0.275	0.000109479934260521	L2/3-Rorb	Zfp275
Ift122	5.9925366077472e-09	0.253629136525709	0.579	0.491	0.00011618929228761	L2/3-Rorb	Ift122
Npas4	6.95614348686238e-09	0.415763112982323	0.775	0.673	0.000134872666066775	L2/3-Rorb	Npas4
Tmco3	7.62336555081372e-09	0.256157934253839	0.567	0.458	0.000147809434664727	L2/3-Rorb	Tmco3
Map6d1	1.00628688052195e-08	0.262006572166757	0.313	0.222	0.0001951089632644	L2/3-Rorb	Map6d1
Pttg1	1.06060902795367e-08	0.27587977814737	0.736	0.66	0.000205641484429937	L2/3-Rorb	Pttg1
Zbtb1	1.89910400367718e-08	0.266800383663008	0.361	0.263	0.000368217275272968	L2/3-Rorb	Zbtb1
Fhad1	2.02327543936481e-08	0.288200323510969	0.393	0.3	0.000392292874938442	L2/3-Rorb	Fhad1
Kcnmb4os2	2.41765534286517e-08	0.251312767592673	0.552	0.447	0.000468759194428128	L2/3-Rorb	Kcnmb4os2
Pcdhb17	2.55937630494587e-08	0.292708067660767	0.29	0.205	0.000496237471765954	L2/3-Rorb	Pcdhb17
Rnf19a	3.90577606163151e-08	0.257767939193153	0.382	0.289	0.000757290920589733	L2/3-Rorb	Rnf19a
Banp	5.51333679092747e-08	0.254460608697207	0.508	0.402	0.00106898087039293	L2/3-Rorb	Banp
AC149090.1	9.17684042475423e-08	0.269425601507476	0.811	0.784	0.0017792975899556	L2/3-Rorb	AC149090.1
Pcdh19	3.90944697586493e-07	0.266745062139667	0.697	0.599	0.00758002674150451	L2/3-Rorb	Pcdh19
Sik2	5.14261219493309e-07	0.263143633697625	0.472	0.397	0.00997101078475577	L2/3-Rorb	Sik2
Rprm	0	3.70435484420769	0.957	0.422	0	L6-Syt6	Rprm
Foxp2	0	2.9964013324654	0.955	0.159	0	L6-Syt6	Foxp2
Cyr61	0	2.87381342523963	0.671	0.093	0	L6-Syt6	Cyr61
Hs3st4	0	2.85480434003736	0.983	0.341	0	L6-Syt6	Hs3st4
Syt6	0	2.74244821746278	0.892	0.042	0	L6-Syt6	Syt6
Ddah1	0	2.47907421540544	0.82	0.156	0	L6-Syt6	Ddah1
Sema5a	0	2.26714133304473	0.877	0.123	0	L6-Syt6	Sema5a
Tle4	0	2.25224652063124	0.975	0.349	0	L6-Syt6	Tle4
Ifi27	0	2.13823898509333	0.837	0.183	0	L6-Syt6	Ifi27
Sla	0	2.05639668313801	0.728	0.032	0	L6-Syt6	Sla
Nxph3	0	2.04548624031891	0.939	0.185	0	L6-Syt6	Nxph3
Pcp4	0	2.03018787519243	0.989	0.767	0	L6-Syt6	Pcp4
Nrip3	0	1.99320778477417	0.97	0.42	0	L6-Syt6	Nrip3
Trbc2	0	1.92400746057901	0.924	0.424	0	L6-Syt6	Trbc2
Pitpnc1	0	1.861868546685	0.862	0.337	0	L6-Syt6	Pitpnc1
Lmo1	0	1.85834845389858	0.816	0.33	0	L6-Syt6	Lmo1
Col12a1	0	1.85252792790933	0.771	0.139	0	L6-Syt6	Col12a1
Ppp1r1b	0	1.8400118751069	0.792	0.231	0	L6-Syt6	Ppp1r1b
Rwdd2a	0	1.82915527967609	0.826	0.367	0	L6-Syt6	Rwdd2a
Crym	0	1.80791642203932	0.973	0.701	0	L6-Syt6	Crym
Cxcl12	0	1.76908516886974	0.847	0.305	0	L6-Syt6	Cxcl12
Rab3b	0	1.7616284973133	0.803	0.326	0	L6-Syt6	Rab3b
Glul	0	1.76061176673742	0.862	0.377	0	L6-Syt6	Glul
Plcb4	0	1.75968245285351	0.894	0.421	0	L6-Syt6	Plcb4
Nfia	0	1.75079889283795	0.904	0.457	0	L6-Syt6	Nfia
Gm40518	0	1.73605378097824	0.42	0.025	0	L6-Syt6	Gm40518
Ccdc12	0	1.69441493057568	0.984	0.802	0	L6-Syt6	Ccdc12
Rnf152	0	1.66696212993786	0.827	0.116	0	L6-Syt6	Rnf152
Ramp3	0	1.62013878704603	0.954	0.578	0	L6-Syt6	Ramp3
Tmsb10	0	1.60070255677774	0.992	0.94	0	L6-Syt6	Tmsb10
Ighm	0	1.59782340276399	0.296	0.015	0	L6-Syt6	Ighm
Garnl3	0	1.56873112234829	0.928	0.533	0	L6-Syt6	Garnl3
Cntnap4	0	1.52811753313391	0.838	0.344	0	L6-Syt6	Cntnap4
Efhd2	0	1.50395484820644	0.992	0.949	0	L6-Syt6	Efhd2
Ndn	0	1.50174725407974	0.994	0.956	0	L6-Syt6	Ndn
Lsp1	0	1.45652957833262	0.471	0.043	0	L6-Syt6	Lsp1
Tmem178	0	1.44941395081025	0.952	0.621	0	L6-Syt6	Tmem178
3110035E14Rik	0	1.44458529590991	0.994	0.883	0	L6-Syt6	3110035E14Rik
Arhgap25	0	1.4383654281531	0.676	0.12	0	L6-Syt6	Arhgap25
Glra2	0	1.41983773889751	0.732	0.224	0	L6-Syt6	Glra2
Zfpm2	0	1.41104883839611	0.806	0.254	0	L6-Syt6	Zfpm2
Sebox	0	1.39547006710527	0.484	0.047	0	L6-Syt6	Sebox
Rab26	0	1.37105822591291	0.962	0.713	0	L6-Syt6	Rab26
Gadd45a	0	1.36463904491783	0.61	0.187	0	L6-Syt6	Gadd45a
Sema5b	0	1.35023908674311	0.616	0.081	0	L6-Syt6	Sema5b
Adora1	0	1.33915087887923	0.981	0.771	0	L6-Syt6	Adora1
Mgat4c	0	1.33408487250975	0.905	0.426	0	L6-Syt6	Mgat4c
Psma4	0	1.31806447777324	0.897	0.685	0	L6-Syt6	Psma4
Gapdh	0	1.30818719461929	0.994	0.986	0	L6-Syt6	Gapdh
Ubb	0	1.29835029858157	0.999	0.993	0	L6-Syt6	Ubb
Slc1a2	0	1.28350756840796	0.995	0.881	0	L6-Syt6	Slc1a2
Kit	0	1.28237919257424	0.521	0.152	0	L6-Syt6	Kit
Cyth2	0	1.26973635453002	0.903	0.668	0	L6-Syt6	Cyth2
Pdzrn4	0	1.25628394970141	0.804	0.321	0	L6-Syt6	Pdzrn4
Prss35	0	1.25479305253086	0.546	0.081	0	L6-Syt6	Prss35
Limk1	0	1.24764149397226	0.709	0.254	0	L6-Syt6	Limk1
Ldhb	0	1.24295397995581	0.967	0.892	0	L6-Syt6	Ldhb
Lmo3	0	1.23816557063785	0.973	0.612	0	L6-Syt6	Lmo3
Fancd2	0	1.22061308191692	0.533	0.151	0	L6-Syt6	Fancd2
Rell1	0	1.21254653209289	0.592	0.142	0	L6-Syt6	Rell1
Tubb2a	0	1.19970129295665	0.973	0.94	0	L6-Syt6	Tubb2a
Prdx1	0	1.19829616031993	0.981	0.883	0	L6-Syt6	Prdx1
Pde4d	0	1.18153690317702	0.902	0.597	0	L6-Syt6	Pde4d
Mgst3	0	1.18049200172741	0.979	0.837	0	L6-Syt6	Mgst3
Rph3a	0	1.18009286859307	0.98	0.744	0	L6-Syt6	Rph3a
Tbr1	0	1.1736039025426	0.99	0.883	0	L6-Syt6	Tbr1
Nrp1	0	1.17261858668548	0.817	0.335	0	L6-Syt6	Nrp1
Gsg1l	0	1.16199894341838	0.803	0.326	0	L6-Syt6	Gsg1l
Ckb	0	1.16180841307819	0.995	0.981	0	L6-Syt6	Ckb
Rprml	0	1.16010044451389	0.99	0.917	0	L6-Syt6	Rprml
Ttc9b	0	1.15604322990244	0.991	0.981	0	L6-Syt6	Ttc9b
Gng12	0	1.15157214190341	0.838	0.438	0	L6-Syt6	Gng12
Lrrtm2	0	1.14420756780703	0.976	0.797	0	L6-Syt6	Lrrtm2
Psmb3	0	1.13203630088538	0.908	0.717	0	L6-Syt6	Psmb3
Slc25a5	0	1.11996934308548	0.932	0.775	0	L6-Syt6	Slc25a5
Thsd7b	0	1.11276095003779	0.452	0.037	0	L6-Syt6	Thsd7b
Psmb2	0	1.11243404173289	0.906	0.67	0	L6-Syt6	Psmb2
Arpc3	0	1.10733559459764	0.99	0.951	0	L6-Syt6	Arpc3
Ndufs3	0	1.10618660489549	0.921	0.76	0	L6-Syt6	Ndufs3
Htr1f	0	1.10386174355715	0.579	0.145	0	L6-Syt6	Htr1f
Chrna4	0	1.10281952107188	0.75	0.297	0	L6-Syt6	Chrna4
Uchl1	0	1.10114467561304	0.997	0.992	0	L6-Syt6	Uchl1
Rabac1	0	1.09790309252852	0.988	0.944	0	L6-Syt6	Rabac1
Nos1ap	0	1.08894680187934	0.98	0.874	0	L6-Syt6	Nos1ap
Cuedc2	0	1.08490307624682	0.94	0.805	0	L6-Syt6	Cuedc2
Hsp90ab1	0	1.0844743200687	0.999	0.998	0	L6-Syt6	Hsp90ab1
Jup	0	1.08402992293258	0.701	0.3	0	L6-Syt6	Jup
Hs6st2	0	1.08215493102703	0.918	0.63	0	L6-Syt6	Hs6st2
Psma6	0	1.08090421994394	0.931	0.737	0	L6-Syt6	Psma6
Mdh1	0	1.07839490032444	0.994	0.983	0	L6-Syt6	Mdh1
Hs3st2	0	1.07733713372537	0.915	0.67	0	L6-Syt6	Hs3st2
Wisp1	0	1.05919238197555	0.396	0.035	0	L6-Syt6	Wisp1
Bcl2	0	1.05239077681866	0.77	0.437	0	L6-Syt6	Bcl2
Psmb6	0	1.0437477487511	0.953	0.851	0	L6-Syt6	Psmb6
Tagln3	0	1.04275272359593	0.993	0.986	0	L6-Syt6	Tagln3
Retreg1	0	1.04156351139574	0.868	0.584	0	L6-Syt6	Retreg1
Clvs2	0	1.03558029064586	0.855	0.531	0	L6-Syt6	Clvs2
Ccnd2	0	1.03035802545137	0.873	0.447	0	L6-Syt6	Ccnd2
Sdhb	0	1.02090298615461	0.959	0.837	0	L6-Syt6	Sdhb
Ctsz	0	1.01973592598604	0.64	0.212	0	L6-Syt6	Ctsz
Psmc2	0	1.00825830636234	0.817	0.616	0	L6-Syt6	Psmc2
Sdk2	0	1.00706775449452	0.943	0.66	0	L6-Syt6	Sdk2
Etl4	0	1.00624434488391	0.982	0.819	0	L6-Syt6	Etl4
Psmb5	0	1.00370540260164	0.967	0.869	0	L6-Syt6	Psmb5
N4bp3	0	1.0032715467847	0.584	0.184	0	L6-Syt6	N4bp3
Myh3	0	1.00061632966338	0.432	0.057	0	L6-Syt6	Myh3
Mctp1	0	0.999959308409803	0.936	0.717	0	L6-Syt6	Mctp1
Mdh2	0	0.994893291789299	0.957	0.902	0	L6-Syt6	Mdh2
Itm2b	0	0.992143520789738	0.994	0.992	0	L6-Syt6	Itm2b
Abracl	0	0.987076723386276	0.882	0.518	0	L6-Syt6	Abracl
Taldo1	0	0.986982539787317	0.784	0.555	0	L6-Syt6	Taldo1
Ncald	0	0.98319687559952	0.997	0.972	0	L6-Syt6	Ncald
Psmb1	0	0.979899620539999	0.975	0.919	0	L6-Syt6	Psmb1
Ngef	0	0.969413990138662	0.977	0.865	0	L6-Syt6	Ngef
Plxna2	0	0.968563483770769	0.977	0.841	0	L6-Syt6	Plxna2
Fez1	0	0.965907129525407	0.973	0.884	0	L6-Syt6	Fez1
Adgra1	0	0.963110141758776	0.933	0.694	0	L6-Syt6	Adgra1
Resp18	0	0.9541760444173	0.898	0.691	0	L6-Syt6	Resp18
Psmd14	0	0.953178981183112	0.854	0.653	0	L6-Syt6	Psmd14
Tecr	0	0.949541792793193	0.984	0.962	0	L6-Syt6	Tecr
Ccl27a	0	0.945627557902227	0.991	0.942	0	L6-Syt6	Ccl27a
Arxes1	0	0.942151129054061	0.74	0.361	0	L6-Syt6	Arxes1
Zcchc12	0	0.940921487866656	0.52	0.137	0	L6-Syt6	Zcchc12
Nfib	0	0.937254620686864	0.996	0.881	0	L6-Syt6	Nfib
Wasf3	0	0.932838071922269	0.87	0.655	0	L6-Syt6	Wasf3
Ckmt1	0	0.931813213761814	0.943	0.808	0	L6-Syt6	Ckmt1
Atp6ap2	0	0.931726573281463	0.994	0.967	0	L6-Syt6	Atp6ap2
Prmt1	0	0.930783345940646	0.796	0.537	0	L6-Syt6	Prmt1
Vwc2	0	0.929453623032821	0.325	0.023	0	L6-Syt6	Vwc2
Emc4	0	0.929409859778588	0.903	0.732	0	L6-Syt6	Emc4
Rai14	0	0.928718853254083	0.761	0.379	0	L6-Syt6	Rai14
Uqcrc1	0	0.923014308117687	0.913	0.795	0	L6-Syt6	Uqcrc1
Ipcef1	0	0.920504486493676	0.973	0.768	0	L6-Syt6	Ipcef1
Fam110b	0	0.919240075222301	0.827	0.532	0	L6-Syt6	Fam110b
Nkiras1	0	0.918254945492331	0.971	0.887	0	L6-Syt6	Nkiras1
Tspan33	0	0.915497533153081	0.741	0.381	0	L6-Syt6	Tspan33
B3gat1	0	0.913946548593165	0.949	0.684	0	L6-Syt6	B3gat1
Psma5	0	0.906383635944072	0.907	0.768	0	L6-Syt6	Psma5
Med10	0	0.905115758718212	0.888	0.654	0	L6-Syt6	Med10
Gabra5	0	0.897401327925537	0.912	0.678	0	L6-Syt6	Gabra5
Rasl11b	0	0.88970569055416	0.834	0.537	0	L6-Syt6	Rasl11b
Slc25a4	0	0.88647559804565	0.995	0.992	0	L6-Syt6	Slc25a4
Psmc4	0	0.882109698467419	0.838	0.624	0	L6-Syt6	Psmc4
Dnm3	0	0.881531863589918	0.99	0.938	0	L6-Syt6	Dnm3
Col5a1	0	0.876984780304874	0.349	0.038	0	L6-Syt6	Col5a1
Akap7	0	0.870771705202922	0.863	0.522	0	L6-Syt6	Akap7
Ppa1	0	0.86920574475003	0.895	0.759	0	L6-Syt6	Ppa1
Sparcl1	0	0.868961920146251	0.995	0.951	0	L6-Syt6	Sparcl1
Hagh	0	0.864873092488144	0.93	0.789	0	L6-Syt6	Hagh
Grik3	0	0.86295504600397	0.908	0.605	0	L6-Syt6	Grik3
Scg3	0	0.862892046257674	0.855	0.603	0	L6-Syt6	Scg3
Gnb2	0	0.861599474003839	0.989	0.972	0	L6-Syt6	Gnb2
Rraga	0	0.85743994535788	0.948	0.857	0	L6-Syt6	Rraga
Tusc3	0	0.856101790889919	0.979	0.935	0	L6-Syt6	Tusc3
Psmb4	0	0.852947584373124	0.958	0.875	0	L6-Syt6	Psmb4
Fut9	0	0.852886991848677	0.998	0.982	0	L6-Syt6	Fut9
Mgll	0	0.848799087025736	0.859	0.548	0	L6-Syt6	Mgll
Ndufc2	0	0.84757049755824	0.989	0.959	0	L6-Syt6	Ndufc2
Atp5f1	0	0.844703475891021	0.991	0.979	0	L6-Syt6	Atp5f1
Ogfrl1	0	0.843998751354721	0.994	0.978	0	L6-Syt6	Ogfrl1
Tmem59	0	0.841154083569535	0.971	0.928	0	L6-Syt6	Tmem59
Txnl1	0	0.836746564044873	0.948	0.872	0	L6-Syt6	Txnl1
Prdx2	0	0.836127419245796	0.987	0.962	0	L6-Syt6	Prdx2
Sulf1	0	0.835753169979573	0.689	0.242	0	L6-Syt6	Sulf1
Aig1	0	0.834040100050046	0.93	0.77	0	L6-Syt6	Aig1
Nptx1	0	0.82705347713637	0.999	0.935	0	L6-Syt6	Nptx1
Csnk2b	0	0.822731423595046	0.878	0.705	0	L6-Syt6	Csnk2b
Tmem159	0	0.82146318125507	0.849	0.552	0	L6-Syt6	Tmem159
Igsf21	0	0.820758667363992	0.842	0.523	0	L6-Syt6	Igsf21
Cd81	0	0.811383746365722	0.983	0.939	0	L6-Syt6	Cd81
Scg5	0	0.810830795944648	0.991	0.967	0	L6-Syt6	Scg5
Itm2c	0	0.803690063906309	0.999	0.996	0	L6-Syt6	Itm2c
Stmn1	0	0.802371575627808	0.997	0.998	0	L6-Syt6	Stmn1
Park7	0	0.799390405445521	0.984	0.944	0	L6-Syt6	Park7
Slc25a3	0	0.798861975152032	0.992	0.981	0	L6-Syt6	Slc25a3
Myl12b	0	0.796458097569257	0.988	0.968	0	L6-Syt6	Myl12b
Vdac3	0	0.796170404457229	0.984	0.947	0	L6-Syt6	Vdac3
Stk32c	0	0.792835278165467	0.97	0.881	0	L6-Syt6	Stk32c
Hsp90aa1	0	0.792641733820572	1	0.998	0	L6-Syt6	Hsp90aa1
Tceal5	0	0.78176722091108	0.955	0.865	0	L6-Syt6	Tceal5
Phyhipl	0	0.768149794913437	0.967	0.864	0	L6-Syt6	Phyhipl
Spon1	0	0.764439527967741	0.919	0.597	0	L6-Syt6	Spon1
Arxes2	0	0.757730775269611	0.906	0.731	0	L6-Syt6	Arxes2
Tmem50a	0	0.753536163791781	0.983	0.951	0	L6-Syt6	Tmem50a
Psma2	0	0.752324246903662	0.973	0.91	0	L6-Syt6	Psma2
St3gal5	0	0.748647910054116	0.987	0.93	0	L6-Syt6	St3gal5
Rala	0	0.747802108120583	0.924	0.778	0	L6-Syt6	Rala
Sept7	0	0.747529386369705	0.998	0.996	0	L6-Syt6	Sept7
Fxyd7	0	0.746522070891547	0.994	0.971	0	L6-Syt6	Fxyd7
Bcl11b	0	0.743201709721372	0.962	0.561	0	L6-Syt6	Bcl11b
Psmd8	0	0.737164985634244	0.922	0.795	0	L6-Syt6	Psmd8
Clta	0	0.737093737798026	0.993	0.979	0	L6-Syt6	Clta
Gde1	0	0.736285800462951	0.989	0.968	0	L6-Syt6	Gde1
Cdh2	0	0.726724451549043	0.965	0.878	0	L6-Syt6	Cdh2
Vdac2	0	0.725133972552628	0.981	0.957	0	L6-Syt6	Vdac2
Sez6	0	0.72438760117128	0.979	0.854	0	L6-Syt6	Sez6
Rheb	0	0.724047416523429	0.993	0.975	0	L6-Syt6	Rheb
Crip2	0	0.722899676295085	0.979	0.956	0	L6-Syt6	Crip2
Myl6	0	0.722772076303838	0.994	0.987	0	L6-Syt6	Myl6
Stmn4	0	0.713631254469593	0.996	0.981	0	L6-Syt6	Stmn4
Anp32a	0	0.711253969770553	0.987	0.964	0	L6-Syt6	Anp32a
Arpc1a	0	0.708929855993166	0.979	0.94	0	L6-Syt6	Arpc1a
Ppia	0	0.704320104017206	0.997	0.994	0	L6-Syt6	Ppia
Atp5c1	0	0.702793744488907	0.985	0.975	0	L6-Syt6	Atp5c1
Cox5a	0	0.699215063241969	0.989	0.973	0	L6-Syt6	Cox5a
Ralyl	0	0.696782869088903	0.972	0.876	0	L6-Syt6	Ralyl
Dctn3	0	0.687015599967634	0.985	0.959	0	L6-Syt6	Dctn3
Calm2	0	0.679960861312868	0.999	0.999	0	L6-Syt6	Calm2
Cfl1	0	0.673069236675495	0.996	0.992	0	L6-Syt6	Cfl1
Cadps2	0	0.672345930138639	0.77	0.374	0	L6-Syt6	Cadps2
Hprt	0	0.672097294048692	0.982	0.946	0	L6-Syt6	Hprt
Diras2	0	0.670410857369823	0.984	0.924	0	L6-Syt6	Diras2
Ndfip2	0	0.667678639773289	0.986	0.931	0	L6-Syt6	Ndfip2
Bsg	0	0.666878756133401	0.995	0.984	0	L6-Syt6	Bsg
Fam49b	0	0.662189087694539	0.975	0.918	0	L6-Syt6	Fam49b
Tmed9	0	0.653133879723097	0.989	0.951	0	L6-Syt6	Tmed9
Ptma	0	0.651808663040084	0.997	0.995	0	L6-Syt6	Ptma
Txn1	0	0.650805845521699	0.981	0.949	0	L6-Syt6	Txn1
Pbx1	0	0.644924577169187	0.998	0.992	0	L6-Syt6	Pbx1
Spcs1	0	0.644088484009951	0.962	0.892	0	L6-Syt6	Spcs1
Fkbp3	0	0.643122481029887	0.987	0.965	0	L6-Syt6	Fkbp3
Ap2s1	0	0.64271787520097	0.989	0.965	0	L6-Syt6	Ap2s1
Rab3a	0	0.636166426981551	0.996	0.995	0	L6-Syt6	Rab3a
Nrxn31	0	0.633304484043181	0.996	0.935	0	L6-Syt6	Nrxn3
Pcdh9	0	0.628694886144447	0.995	0.928	0	L6-Syt6	Pcdh9
Ldha	0	0.628182407340125	0.992	0.977	0	L6-Syt6	Ldha
Atp5o.1	0	0.626441468988888	0.983	0.957	0	L6-Syt6	Atp5o.1
Ndufa11	0	0.625376681345951	0.983	0.926	0	L6-Syt6	Ndufa11
Cd47	0	0.625056573038663	0.998	0.995	0	L6-Syt6	Cd47
Aldoa	0	0.622998579099563	0.997	0.995	0	L6-Syt6	Aldoa
Prdx5	0	0.608128325793487	0.988	0.975	0	L6-Syt6	Prdx5
Tpm3	0	0.601610398043705	0.988	0.964	0	L6-Syt6	Tpm3
Hpcal4	0	0.597427604331503	0.994	0.984	0	L6-Syt6	Hpcal4
Atp6v0b	0	0.590157999447447	0.998	0.991	0	L6-Syt6	Atp6v0b
Fezf2	0	0.588296971900333	0.878	0.512	0	L6-Syt6	Fezf2
Cdc42	0	0.583400770877967	0.994	0.986	0	L6-Syt6	Cdc42
Pde1a	0	0.572347274389241	0.994	0.946	0	L6-Syt6	Pde1a
Ndufb5	0	0.56885253168955	0.992	0.979	0	L6-Syt6	Ndufb5
Bex2	0	0.565857142967362	0.996	0.994	0	L6-Syt6	Bex2
Dnaja1	0	0.563321867647899	0.998	0.995	0	L6-Syt6	Dnaja1
Dnajb6	0	0.550723705268322	0.994	0.983	0	L6-Syt6	Dnajb6
Ywhah	0	0.547594804035397	0.998	0.999	0	L6-Syt6	Ywhah
Paip2	0	0.545819904877512	0.985	0.968	0	L6-Syt6	Paip2
Atp6v1f	0	0.543902079389103	0.991	0.976	0	L6-Syt6	Atp6v1f
Capza2	0	0.537217649054049	0.993	0.986	0	L6-Syt6	Capza2
Fxyd6	0	0.536184674658169	0.995	0.984	0	L6-Syt6	Fxyd6
Vsnl1	0	0.533379901026067	0.995	0.997	0	L6-Syt6	Vsnl1
Ywhaq	0	0.530358596207866	0.992	0.992	0	L6-Syt6	Ywhaq
Calm1	0	0.524772150696834	1	1	0	L6-Syt6	Calm1
Ndufa4	0	0.521654657375275	0.996	0.991	0	L6-Syt6	Ndufa4
Sec62	0	0.520496084038683	0.995	0.987	0	L6-Syt6	Sec62
Stmn2	0	0.515417147700873	0.997	0.996	0	L6-Syt6	Stmn2
Rtn4	0	0.513953885017044	0.999	0.994	0	L6-Syt6	Rtn4
Khdrbs3	0	0.511341831018389	0.995	0.992	0	L6-Syt6	Khdrbs3
Atp6v1e1	0	0.497187911169919	0.992	0.986	0	L6-Syt6	Atp6v1e1
Cpe	0	0.48957327143032	0.999	0.996	0	L6-Syt6	Cpe
Dynll1	0	0.480299951587959	0.998	0.996	0	L6-Syt6	Dynll1
Ndrg3	0	0.46448200267578	0.995	0.991	0	L6-Syt6	Ndrg3
Basp1	0	0.461793831447745	0.999	0.999	0	L6-Syt6	Basp1
Brk1	0	0.457690412553239	0.994	0.99	0	L6-Syt6	Brk1
Pgam1	0	0.451756382666043	0.996	0.994	0	L6-Syt6	Pgam1
Snap25	0	0.403487744409088	1	1	0	L6-Syt6	Snap25
Psmd6	7.90505033345994e-323	1.01062068932724	0.753	0.536	1.53271020915455e-318	L6-Syt6	Psmd6
Gstm5	7.07502004844665e-321	0.86703376225466	0.852	0.647	1.37177563719332e-316	L6-Syt6	Gstm5
Tnfrsf21	2.02764541053248e-320	0.801849251129551	0.854	0.595	3.93140168648142e-316	L6-Syt6	Tnfrsf21
Npdc1	3.48859752528504e-320	0.580985922194407	0.989	0.955	6.76404174177517e-316	L6-Syt6	Npdc1
Usp46	8.76027796641114e-320	0.619934134894403	0.985	0.941	1.69853029490746e-315	L6-Syt6	Usp46
Suclg1	1.79686734736003e-319	0.778662482904801	0.925	0.823	3.48394609979636e-315	L6-Syt6	Suclg1
Spr	1.4607465834439e-317	0.885214216616187	0.76	0.441	2.83224155063937e-313	L6-Syt6	Spr
Lpgat1	1.77985419684549e-317	0.610780598462766	0.993	0.972	3.45095930226371e-313	L6-Syt6	Lpgat1
Clu	1.78937187744697e-317	0.897744024409277	0.841	0.628	3.46941313318193e-313	L6-Syt6	Clu
Atp6v0d1	2.54906801465616e-316	0.543576623176496	0.987	0.965	4.94238797361683e-312	L6-Syt6	Atp6v0d1
Lrrc55	3.9085953232435e-311	0.879208628635471	0.474	0.123	7.57837547223682e-307	L6-Syt6	Lrrc55
Atp6v1d	1.3992428249266e-309	0.459396384402273	0.995	0.988	2.71299191325019e-305	L6-Syt6	Atp6v1d
1700019D03Rik	2.30898369425902e-309	0.906238648678101	0.696	0.34	4.47688848479882e-305	L6-Syt6	1700019D03Rik
Galnt9	5.00744922262106e-308	0.695990169096147	0.933	0.688	9.70894329773998e-304	L6-Syt6	Galnt9
Cst3	4.12256579321827e-306	0.596392256991051	0.983	0.936	7.99324281647091e-302	L6-Syt6	Cst3
Klf9	4.71707060240278e-304	0.600276632847589	0.99	0.947	9.14592819099875e-300	L6-Syt6	Klf9
Spsb1	1.00000694921799e-303	0.848012118991331	0.48	0.133	1.93891347383876e-299	L6-Syt6	Spsb1
Ier2	4.11094857582904e-301	1.13520675539971	0.871	0.63	7.97071819367493e-297	L6-Syt6	Ier2
Cltb	4.59191761663174e-300	0.546790417342028	0.976	0.936	8.90326906688729e-296	L6-Syt6	Cltb
Cfdp1	6.79457046678533e-300	0.667880668808598	0.94	0.85	1.31739926780501e-295	L6-Syt6	Cfdp1
Tbcb	1.32705080115417e-299	0.651856146191563	0.951	0.87	2.57301879835781e-295	L6-Syt6	Tbcb
Gnas	2.2947526788817e-299	0.437807853834215	0.999	0.998	4.44929596908372e-295	L6-Syt6	Gnas
Epb41	3.51023239414433e-299	0.912752510952043	0.717	0.38	6.80598958900645e-295	L6-Syt6	Epb41
Atp5d	7.952339217363e-299	0.498196319215465	0.993	0.976	1.54187905085451e-294	L6-Syt6	Atp5d
Ociad1	1.13252576587884e-298	0.584683257584641	0.979	0.946	2.19585420746247e-294	L6-Syt6	Ociad1
Dad1	2.23891786582663e-298	0.59292829006346	0.974	0.926	4.34103785005125e-294	L6-Syt6	Dad1
Fstl1	3.20509984030502e-298	0.930098653733202	0.653	0.328	6.2143680803674e-294	L6-Syt6	Fstl1
Pebp1	7.06630613746755e-297	0.412744801380085	0.995	0.992	1.37008609699358e-292	L6-Syt6	Pebp1
Camk1	1.31466265647198e-296	0.67125715133984	0.941	0.797	2.54899942463353e-292	L6-Syt6	Camk1
Gm47033	2.51091765966977e-295	0.786451131664102	0.418	0.093	4.86841825033371e-291	L6-Syt6	Gm47033
Cct7	3.2050149860921e-295	0.868425960095967	0.882	0.786	6.21420355653397e-291	L6-Syt6	Cct7
Psma1	1.25237580608051e-294	0.625501698837304	0.969	0.9	2.4282314504095e-290	L6-Syt6	Psma1
Rogdi	1.47289144289449e-294	0.606878731067669	0.959	0.885	2.85578921862812e-290	L6-Syt6	Rogdi
Ndufv2	2.13348285444955e-294	0.608816040056806	0.966	0.915	4.13660990649224e-290	L6-Syt6	Ndufv2
Psmd4	5.6711904041068e-294	0.699987828375735	0.93	0.836	1.09958710745227e-289	L6-Syt6	Psmd4
Stmn3	7.40681407385692e-294	0.414183515108021	0.998	0.996	1.43610718078012e-289	L6-Syt6	Stmn3
Snca	8.25093076200374e-294	0.397726265421809	0.997	0.995	1.5997729654449e-289	L6-Syt6	Snca
Bex1	8.4819606665871e-294	0.52319932079593	0.986	0.949	1.64456735364457e-289	L6-Syt6	Bex1
Nfe2l3	2.76464816894754e-293	0.700848496114307	0.263	0.017	5.36037633477238e-289	L6-Syt6	Nfe2l3
Psmb7	5.833637320294e-291	0.696195206176677	0.924	0.813	1.1310839400318e-286	L6-Syt6	Psmb7
Gap43	1.01644774124167e-290	0.44145107609183	0.995	0.994	1.97079052549348e-286	L6-Syt6	Gap43
Arf1	1.02502333147444e-289	0.423191427071328	0.997	0.993	1.9874177373958e-285	L6-Syt6	Arf1
Rap1gds1	3.98856189063474e-289	0.530739139013965	0.987	0.96	7.73342264975169e-285	L6-Syt6	Rap1gds1
Ahsa1	5.07275112246687e-288	0.71651983542005	0.899	0.77	9.83555715135102e-284	L6-Syt6	Ahsa1
Psmd13	6.73986769575264e-288	0.805131056394196	0.808	0.618	1.30679294752948e-283	L6-Syt6	Psmd13
Ina	8.66166597952521e-288	0.624194544410558	0.99	0.96	1.67941041677014e-283	L6-Syt6	Ina
Kcnk1	1.27033293642835e-285	0.774244537335553	0.838	0.591	2.46304853044092e-281	L6-Syt6	Kcnk1
Emc3	9.07966457737678e-285	0.699475320241733	0.884	0.705	1.76045616490758e-280	L6-Syt6	Emc3
Neto2	9.76043122640892e-285	0.534057780519867	0.78	0.42	1.89245001048842e-280	L6-Syt6	Neto2
Snrpn	1.85373085216559e-284	0.344313088640543	0.995	0.996	3.59419874926387e-280	L6-Syt6	Snrpn
Dctn2	2.20111971243126e-284	0.651483711448732	0.963	0.911	4.26775101043296e-280	L6-Syt6	Dctn2
Sh3gl3	3.4348252603226e-282	0.713528338279891	0.87	0.619	6.65978269723949e-278	L6-Syt6	Sh3gl3
Uqcrc2	5.87572001384216e-282	0.86667668951627	0.896	0.813	1.13924335348386e-277	L6-Syt6	Uqcrc2
Wnt2	7.66187555301768e-280	0.767112470525096	0.378	0.076	1.4855610509746e-275	L6-Syt6	Wnt2
Uchl3	3.05899118953672e-279	0.774687468308866	0.81	0.583	5.93107801739274e-275	L6-Syt6	Uchl3
AC102910.1	2.98979995363895e-278	0.594973511369806	0.206	0.003	5.79692313011057e-274	L6-Syt6	AC102910.1
Arc	3.80806007137601e-278	0.964946397587738	0.887	0.667	7.38344767239095e-274	L6-Syt6	Arc
Tmbim4	7.85004969610064e-278	0.765949566945368	0.816	0.551	1.52204613557695e-273	L6-Syt6	Tmbim4
Cox5b	1.05972918108246e-277	0.418996137189629	0.992	0.986	2.05470890920078e-273	L6-Syt6	Cox5b
Col23a1	7.76479536223213e-277	0.830190404835539	0.524	0.176	1.50551617278319e-272	L6-Syt6	Col23a1
Ubc	2.68082126763808e-273	0.660903101068901	0.992	0.978	5.19784435582348e-269	L6-Syt6	Ubc
Slc17a6	9.47348404912099e-273	0.341374572781166	0.402	0.127	1.83681382228407e-268	L6-Syt6	Slc17a6
Plcxd3	2.43427070824385e-272	0.832643942247941	0.594	0.237	4.719807476214e-268	L6-Syt6	Plcxd3
Elmod1	3.10925582907935e-272	0.450362778305859	0.992	0.969	6.02853612700195e-268	L6-Syt6	Elmod1
Nsmce4a	4.80461025681106e-272	0.811192642986038	0.755	0.47	9.31565882693097e-268	L6-Syt6	Nsmce4a
Ran	1.11481393525588e-271	0.492658920306254	0.989	0.982	2.16151273906762e-267	L6-Syt6	Ran
Cacybp	1.20029218401991e-271	0.568703518099986	0.97	0.932	2.3272465155962e-267	L6-Syt6	Cacybp
Ndufa9	3.3707581374446e-271	0.828067875403891	0.753	0.514	6.53556295269133e-267	L6-Syt6	Ndufa9
2210016L21Rik	1.20409694456033e-269	0.470640460668687	0.986	0.967	2.33462356580802e-265	L6-Syt6	2210016L21Rik
Btf3	4.04366160075851e-269	0.512442298058764	0.981	0.959	7.84025547771068e-265	L6-Syt6	Btf3
Naca	4.50509250341614e-269	0.445096133922777	0.99	0.987	8.73492385487355e-265	L6-Syt6	Naca
Sept4	5.22756404577406e-269	0.749484343072433	0.714	0.361	1.01357239283513e-264	L6-Syt6	Sept4
Map1lc3b	2.6230157751986e-268	0.441252273282474	0.991	0.981	5.08576528653256e-264	L6-Syt6	Map1lc3b
1810037I17Rik	5.03214740998646e-267	0.471396770367936	0.991	0.982	9.75683061322274e-263	L6-Syt6	1810037I17Rik
Ano3	5.21084419437458e-266	0.697668390849918	0.916	0.679	1.01033058084729e-261	L6-Syt6	Ano3
Sept3	5.71358205047598e-266	0.429237789916793	0.993	0.981	1.10780642376679e-261	L6-Syt6	Sept3
Tuba4a	2.91858591180759e-265	0.566802820190508	0.991	0.984	5.65884622440373e-261	L6-Syt6	Tuba4a
Fabp5	3.5281381789779e-264	0.503581013767806	0.983	0.957	6.84070711522025e-260	L6-Syt6	Fabp5
Ndufb11	1.25585565872459e-263	0.479877733290893	0.984	0.968	2.43497853670111e-259	L6-Syt6	Ndufb11
Tmem132a	6.08102460057242e-263	0.552609347252108	0.983	0.932	1.17904985980499e-258	L6-Syt6	Tmem132a
Dscaml1	1.2255899659964e-261	0.637137067861502	0.631	0.277	2.37629638507042e-257	L6-Syt6	Dscaml1
Atp5h	1.3818735903185e-260	0.414515305635597	0.994	0.988	2.67931470426853e-256	L6-Syt6	Atp5h
Ctgf	2.55058011230457e-260	1.05075336334287	0.337	0.061	4.94531977974734e-256	L6-Syt6	Ctgf
Ankrd63	4.82146810690593e-260	0.807238051607583	0.412	0.105	9.34834451247991e-256	L6-Syt6	Ankrd63
Tubb4b	5.87186446977459e-260	0.965197967152472	0.924	0.87	1.1384958020446e-255	L6-Syt6	Tubb4b
Yipf4	4.82845307411682e-259	0.648211002521841	0.915	0.788	9.36188766540511e-255	L6-Syt6	Yipf4
Manf	1.11110454795419e-258	0.622967098329898	0.936	0.813	2.15432060802838e-254	L6-Syt6	Manf
Plekhb1	2.27341699755782e-257	0.774541456191657	0.389	0.091	4.40792821656486e-253	L6-Syt6	Plekhb1
Fdps	1.53161423083311e-256	0.834285242581544	0.849	0.713	2.96964683216231e-252	L6-Syt6	Fdps
Polr1d	4.16561454514353e-256	0.509796146545257	0.979	0.949	8.07671004157879e-252	L6-Syt6	Polr1d
Prrt3	7.6281219969611e-256	0.819253551629634	0.712	0.421	1.47901657399079e-251	L6-Syt6	Prrt3
Atp5b	1.29205900930883e-255	0.697299427363763	0.992	0.984	2.50517321314888e-251	L6-Syt6	Atp5b
Hspa8	7.20168165259617e-255	0.867732786420837	0.996	0.993	1.39633405562187e-250	L6-Syt6	Hspa8
Selenok	7.78206015031266e-255	0.449647104622218	0.992	0.981	1.50886364254412e-250	L6-Syt6	Selenok
Eif4a2	2.57935999462803e-254	0.381969599371375	0.998	0.995	5.00112109358429e-250	L6-Syt6	Eif4a2
Eif3k	9.4886243178642e-254	0.548880275105319	0.973	0.935	1.83974936899069e-249	L6-Syt6	Eif3k
Ola1	1.0303021743355e-253	0.59673854931902	0.954	0.896	1.9976528858191e-249	L6-Syt6	Ola1
Zyx	5.79974177279718e-253	0.836517950320834	0.671	0.374	1.12451193232765e-248	L6-Syt6	Zyx
Psmd7	1.14983538752761e-252	0.565355469749764	0.974	0.934	2.22941583287729e-248	L6-Syt6	Psmd7
Mcts1	5.5166379804653e-252	0.679980651934686	0.91	0.762	1.06962093803242e-247	L6-Syt6	Mcts1
Eif3i	1.19503085206117e-250	0.629277623613198	0.916	0.807	2.3170453190614e-246	L6-Syt6	Eif3i
Laptm4a	2.49334426370293e-250	0.623781992251118	0.932	0.861	4.8343451928936e-246	L6-Syt6	Laptm4a
Satb11	3.59326107129984e-249	0.400587909075095	0.936	0.673	6.96697389114326e-245	L6-Syt6	Satb1
Ftl1-ps1	6.27309969816886e-249	0.699839716090545	0.79	0.479	1.21629130047796e-244	L6-Syt6	Ftl1-ps1
Ubl3	1.65624665995083e-248	0.537021531875631	0.972	0.919	3.21129664897866e-244	L6-Syt6	Ubl3
Got1	3.3261520070254e-248	0.583173681349599	0.984	0.977	6.44907612642155e-244	L6-Syt6	Got1
Ndufs8	4.99059299541075e-248	0.626203050384945	0.905	0.756	9.6762607588019e-244	L6-Syt6	Ndufs8
Eif6	5.77073629793987e-248	0.712346762876993	0.815	0.593	1.11888806080756e-243	L6-Syt6	Eif6
Ndufb6	1.44082277815349e-247	0.551849073041461	0.964	0.906	2.79361128456181e-243	L6-Syt6	Ndufb6
Atg101	3.70013687633678e-246	0.759937798114111	0.745	0.461	7.17419538952938e-242	L6-Syt6	Atg101
Rcan2	7.46146857719932e-245	0.946608454261485	0.784	0.485	1.44670414243318e-240	L6-Syt6	Rcan2
Prdx4	2.09825711901331e-244	0.846302643562849	0.578	0.264	4.06831072805491e-240	L6-Syt6	Prdx4
Eno1	3.15588382773354e-243	0.674665880460048	0.97	0.93	6.11894315359256e-239	L6-Syt6	Eno1
Arpc5	1.25477653092986e-242	0.530434438552729	0.966	0.916	2.4328862158199e-238	L6-Syt6	Arpc5
Sar1b	1.78554088618954e-241	0.626393449964651	0.902	0.756	3.46198522423289e-237	L6-Syt6	Sar1b
Arl4d	4.99935184351264e-239	1.40587896465882	0.642	0.35	9.69324328938666e-235	L6-Syt6	Arl4d
Slc6a11	1.03522545859492e-238	0.876874773244688	0.598	0.296	2.00719864166970e-234	L6-Syt6	Slc6a11
Cdh6	4.89473949994241e-238	0.827603964672784	0.522	0.198	9.49041041643834e-234	L6-Syt6	Cdh6
BC031181	6.08539235847106e-238	0.439882528418702	0.988	0.953	1.17989672438395e-233	L6-Syt6	BC031181
Atxn10	2.31484218343121e-237	0.729619279453359	0.934	0.872	4.48824750945478e-233	L6-Syt6	Atxn10
Ndufs2	1.26592448460328e-236	0.669878722347762	0.917	0.828	2.45450098319729e-232	L6-Syt6	Ndufs2
Cox4i1	2.56272806544272e-236	0.365102979979178	0.996	0.996	4.96887344608689e-232	L6-Syt6	Cox4i1
Stk26	3.90237012992514e-235	0.610350303708853	0.266	0.034	7.56630544491186e-231	L6-Syt6	Stk26
Tm2d3	4.52345928036386e-235	0.68504743824719	0.819	0.569	8.77053519869748e-231	L6-Syt6	Tm2d3
Olfm3	4.9984144335536e-235	0.320338575097989	0.742	0.42	9.69142574521707e-231	L6-Syt6	Olfm3
Masp1	7.70290526971863e-235	0.695705688265226	0.307	0.054	1.49351630274575e-230	L6-Syt6	Masp1
Nhp2	9.64054445785577e-235	0.5403108056871	0.961	0.897	1.86920516493366e-230	L6-Syt6	Nhp2
Nt5c	5.56749000804432e-233	0.677430033012834	0.85	0.614	1.07948063765971e-228	L6-Syt6	Nt5c
Chrna5	5.57127457586221e-233	0.548032942774134	0.238	0.026	1.08021442751392e-228	L6-Syt6	Chrna5
Gabrb1	7.35526650439461e-231	0.446024355004448	0.993	0.981	1.42611262253707e-226	L6-Syt6	Gabrb1
Bcap31	4.3146434770664e-230	0.717686665335815	0.793	0.579	8.36566223768405e-226	L6-Syt6	Bcap31
Elmo1	1.88708867420588e-229	0.588567427169047	0.945	0.758	3.65887623041779e-225	L6-Syt6	Elmo1
Pfdn6	1.66474777658771e-228	0.512257345097702	0.961	0.88	3.2277794640259e-224	L6-Syt6	Pfdn6
Snap47	1.69844497243495e-228	0.560735740857548	0.981	0.961	3.29311495705412e-224	L6-Syt6	Snap47
Tenm1	1.83044097107009e-228	0.586775789136487	0.943	0.775	3.5490419988078e-224	L6-Syt6	Tenm1
Mtx2	4.01337157020953e-228	0.660202173133413	0.832	0.628	7.78152613747925e-224	L6-Syt6	Mtx2
Mdga2	2.20520438328846e-226	0.575336721514918	0.947	0.845	4.275670778758e-222	L6-Syt6	Mdga2
Krt80	1.23270021728586e-224	0.802069875930545	0.177	0.005	2.39008245129556e-220	L6-Syt6	Krt80
Kcnip3	2.98735175358216e-224	0.68360302648775	0.888	0.675	5.79217631502044e-220	L6-Syt6	Kcnip3
Prkar2b	1.25781268791116e-223	0.627330518213463	0.86	0.655	2.43877302059094e-219	L6-Syt6	Prkar2b
Vps29	1.49265083755679e-222	0.51784182409715	0.968	0.91	2.89410070893886e-218	L6-Syt6	Vps29
Bmyc	1.5570003251566e-221	0.483120383988738	0.972	0.914	3.01886793044613e-217	L6-Syt6	Bmyc
Sdk1	8.58929359131939e-221	0.724063339989154	0.51	0.199	1.66537813442092e-216	L6-Syt6	Sdk1
Dusp1	4.16926736008917e-220	1.03918891956861	0.831	0.644	8.08379248447689e-216	L6-Syt6	Dusp1
Psmc3	5.92324030442722e-220	0.657113516860459	0.891	0.805	1.14845706262539e-215	L6-Syt6	Psmc3
H3f3a	9.82584756468895e-219	0.412292050398233	0.991	0.983	1.90513358431754e-214	L6-Syt6	H3f3a
Rcan3	1.82553767065346e-218	0.537835288163207	0.241	0.032	3.53953498962999e-214	L6-Syt6	Rcan3
Map1b	2.42926581616752e-218	0.307403643055196	0.999	0.999	4.71010349096721e-214	L6-Syt6	Map1b
Fos	3.78713052590127e-218	0.808152847014068	0.944	0.855	7.34286737666997e-214	L6-Syt6	Fos
Sgk1	2.27398540014445e-217	0.901499417428008	0.725	0.434	4.40903029234007e-213	L6-Syt6	Sgk1
Rtraf	2.36245848558777e-217	0.4948025385185	0.962	0.925	4.58057075770612e-213	L6-Syt6	Rtraf
Bri3	3.7220536391928e-217	0.371756132248132	0.99	0.983	7.21668980103093e-213	L6-Syt6	Bri3
Gfra1	1.55838641550272e-216	0.784631912045377	0.286	0.051	3.02155542101822e-212	L6-Syt6	Gfra1
Cops6	1.52331140865146e-215	0.593092304546028	0.914	0.815	2.95354849023431e-211	L6-Syt6	Cops6
Snrpd2	3.16010865746964e-215	0.442360571066931	0.979	0.947	6.12713467596788e-211	L6-Syt6	Snrpd2
Stx7	4.14137414397755e-215	0.436228725389788	0.981	0.957	8.02971032775807e-211	L6-Syt6	Stx7
Eif4a1	8.14783666225265e-215	0.549685740706427	0.976	0.95	1.57978405044417e-210	L6-Syt6	Eif4a1
Gm10600	4.23970657636627e-214	0.664452210422031	0.826	0.563	8.22036708091657e-210	L6-Syt6	Gm10600
Slc25a14	6.74351447392647e-214	0.641874225212697	0.862	0.709	1.3075000213496e-209	L6-Syt6	Slc25a14
Ptov1	1.67203014259714e-213	0.549682883678718	0.96	0.917	3.24189924348159e-209	L6-Syt6	Ptov1
Tuba1a	4.28369452766135e-213	0.95643056009958	0.991	0.988	8.3056553196826e-209	L6-Syt6	Tuba1a
Ndufs4	5.78843020549379e-213	0.469942703552342	0.968	0.923	1.12231873254319e-208	L6-Syt6	Ndufs4
Psmd12	1.21809849940195e-212	0.606467642472288	0.893	0.767	2.36177118049043e-208	L6-Syt6	Psmd12
Cope	1.25974916017078e-212	0.605281707307747	0.879	0.739	2.44252764665512e-208	L6-Syt6	Cope
Ndufv1	2.34186488031968e-212	0.74387952247209	0.887	0.804	4.54064181645184e-208	L6-Syt6	Ndufv1
Tmem205	7.88960136216566e-212	0.679095152191177	0.754	0.495	1.5297148081103e-207	L6-Syt6	Tmem205
Aamp	9.13216819125073e-212	0.613496017827226	0.88	0.79	1.7706360906016e-207	L6-Syt6	Aamp
Kcnk21	5.00341036442618e-211	0.288255761506104	0.623	0.33	9.70111235558593e-207	L6-Syt6	Kcnk2
Dhrs7	1.00550325819459e-209	0.739317955595257	0.514	0.219	1.9495702673135e-205	L6-Syt6	Dhrs7
Myo5b	2.33823185491357e-209	0.700367052831479	0.486	0.189	4.53359774349191e-205	L6-Syt6	Myo5b
Nipal3	7.70265500328336e-209	0.63114444818402	0.838	0.616	1.49346777858661e-204	L6-Syt6	Nipal3
Ctsb	2.60775907356235e-208	0.45894075895809	0.993	0.978	5.05618406773004e-204	L6-Syt6	Ctsb
Ndufa10	3.7596557965468e-208	0.518797979601463	0.97	0.935	7.28959662392459e-204	L6-Syt6	Ndufa10
Igf1	5.24203990154489e-208	0.549309407548848	0.196	0.013	1.01637911651054e-203	L6-Syt6	Igf1
Kcnk3	1.13963818157089e-207	0.710200486356805	0.688	0.402	2.2096444702478e-203	L6-Syt6	Kcnk3
Cryab	1.26248495203775e-207	1.06465676213004	0.605	0.314	2.44783207350599e-203	L6-Syt6	Cryab
Auh	1.30457607023352e-207	0.582082900703555	0.88	0.721	2.52944254257577e-203	L6-Syt6	Auh
Tmem147	1.3437593748069e-207	0.542163973644182	0.929	0.822	2.60541505181309e-203	L6-Syt6	Tmem147
1110004F10Rik	2.18953745171089e-207	0.414786542100985	0.984	0.963	4.24529416512224e-203	L6-Syt6	1110004F10Rik
Vps28	5.66627241633469e-207	0.549745481306851	0.938	0.845	1.09863355880313e-202	L6-Syt6	Vps28
Dtd1	4.00685986742647e-206	0.543642971993094	0.931	0.844	7.76890059695319e-202	L6-Syt6	Dtd1
Kctd1	8.50881468836632e-206	0.407931396280682	0.773	0.468	1.64977407992735e-201	L6-Syt6	Kctd1
Chmp2a	3.28835968907915e-205	0.539677296550494	0.941	0.868	6.37580060115557e-201	L6-Syt6	Chmp2a
Jun	1.06454145509062e-204	0.58596428782905	0.989	0.97	2.06403942727521e-200	L6-Syt6	Jun
Dtna	2.23480494392026e-204	0.576105052101899	0.945	0.819	4.33306330576699e-200	L6-Syt6	Dtna
Sel1l3	6.15907488858199e-204	0.629438339177449	0.86	0.647	1.19418303014716e-199	L6-Syt6	Sel1l3
Lmna	5.66666207891909e-203	0.66909629642077	0.802	0.582	1.09870911048162e-198	L6-Syt6	Lmna
B3galt2	7.88731173144329e-203	0.490159247445404	0.96	0.81	1.52927087160954e-198	L6-Syt6	B3galt2
Ube2ql1	1.45757401707026e-202	0.469918451322579	0.978	0.921	2.82609026169752e-198	L6-Syt6	Ube2ql1
Tpi1	3.64525992211957e-202	0.327540198468113	0.995	0.992	7.06779446299763e-198	L6-Syt6	Tpi1
Rab4a	1.47878546781549e-201	0.606568346334881	0.841	0.639	2.86721714354746e-197	L6-Syt6	Rab4a
Ndst1	5.11468174571711e-201	0.697300126590084	0.701	0.432	9.91685643677091e-197	L6-Syt6	Ndst1
Trabd2b	5.56144848168338e-201	0.58865010901134	0.254	0.04	1.07830924611359e-196	L6-Syt6	Trabd2b
Mrps25	9.09198748487599e-201	0.568580497853592	0.915	0.809	1.76284545344261e-196	L6-Syt6	Mrps25
Cpa6	3.41879316721451e-200	0.551960152855614	0.18	0.01	6.62869807191221e-196	L6-Syt6	Cpa6
Mro	8.15805794705302e-200	0.575935092053603	0.236	0.032	1.58176585535411e-195	L6-Syt6	Mro
Mllt11	1.44104269758521e-199	0.325570472684538	0.995	0.993	2.79403768634797e-195	L6-Syt6	Mllt11
2900011O08Rik	7.94129671586418e-199	0.379768925056658	0.99	0.977	1.53973802023891e-194	L6-Syt6	2900011O08Rik
Uqcrb	1.70194975290106e-198	0.362853390368486	0.99	0.977	3.29991037589987e-194	L6-Syt6	Uqcrb
Cct3	3.00317719146545e-198	0.713197220223593	0.79	0.631	5.82286025653236e-194	L6-Syt6	Cct3
Me3	3.84758707973439e-198	0.677996106435298	0.768	0.506	7.46008658889701e-194	L6-Syt6	Me3
Islr2	1.2823408239578e-197	0.604260967831932	0.836	0.587	2.48633062357177e-193	L6-Syt6	Islr2
Spcs2	6.09824330088933e-197	0.497204208761697	0.955	0.902	1.18238839360943e-192	L6-Syt6	Spcs2
Unc50	1.25576006754342e-196	0.659539179487215	0.731	0.49	2.43479319495994e-192	L6-Syt6	Unc50
Pmm1	2.66006369131033e-196	0.426386129795382	0.983	0.955	5.1575974910816e-192	L6-Syt6	Pmm1
Ctsl	1.14884735787268e-195	0.758918090820378	0.741	0.506	2.22750014217933e-191	L6-Syt6	Ctsl
Stard10	1.5895088486347e-195	0.602108700269952	0.821	0.576	3.08189870661782e-191	L6-Syt6	Stard10
Tceal9	3.56794109207456e-195	0.417256851222982	0.984	0.954	6.91788098342336e-191	L6-Syt6	Tceal9
Pomp	6.30932660727311e-195	0.36250972530488	0.987	0.973	1.22331533588418e-190	L6-Syt6	Pomp
Rab34	2.58355469698917e-194	0.579912773843739	0.423	0.149	5.0092542019923e-190	L6-Syt6	Rab34
Arf5	3.94708842633224e-194	0.358508784137938	0.997	0.986	7.65300974981558e-190	L6-Syt6	Arf5
Ahnak	1.01902552873392e-193	0.570100955448675	0.249	0.04	1.97578859766219e-189	L6-Syt6	Ahnak
Cct5	6.8752528852819e-193	0.649750312835031	0.875	0.776	1.33304278192731e-188	L6-Syt6	Cct5
Pgf	8.00247297338304e-193	0.660463580728828	0.35	0.101	1.55159948480924e-188	L6-Syt6	Pgf
Cldn10	2.4494687992219e-192	0.612102451352329	0.277	0.055	4.74927505481134e-188	L6-Syt6	Cldn10
Ahi1	4.21187534948367e-192	0.387712270220761	0.997	0.988	8.16640511511388e-188	L6-Syt6	Ahi1
Mef2a	1.19249828314077e-191	0.454311186073509	0.981	0.935	2.31213492118163e-187	L6-Syt6	Mef2a
Rgs9	2.28226444135281e-191	0.627375126851241	0.544	0.246	4.42508252533897e-187	L6-Syt6	Rgs9
Igfbp4	7.57263250028533e-191	0.279737195139828	0.352	0.126	1.46825771548032e-186	L6-Syt6	Igfbp4
Ssb	9.1784469472117e-191	0.506291866928057	0.957	0.915	1.77960907859488e-186	L6-Syt6	Ssb
Jund	1.15545728527687e-190	0.441023823396741	0.995	0.988	2.24031613042332e-186	L6-Syt6	Jund
Arap2	2.3708025265716e-190	0.532822542378371	0.955	0.841	4.59674901876968e-186	L6-Syt6	Arap2
Adcy1	5.11706371587707e-190	0.36850747739764	0.997	0.966	9.92147483871405e-186	L6-Syt6	Adcy1
Cdc37	9.74165018268532e-190	0.519063128778997	0.93	0.848	1.88880855392086e-185	L6-Syt6	Cdc37
Supt4a	1.76478850771116e-189	0.436691326155133	0.974	0.917	3.42174843760116e-185	L6-Syt6	Supt4a
Vmp1	2.7567499009433e-189	0.596527893506967	0.876	0.736	5.34506238293897e-185	L6-Syt6	Vmp1
Fam49a	3.40520461148298e-189	0.417561277586391	0.985	0.926	6.60235122120434e-185	L6-Syt6	Fam49a
Bex3	7.40972962674985e-189	0.348245840711069	0.993	0.989	1.43667247733053e-184	L6-Syt6	Bex3
Gsta4	2.03833092841256e-188	0.658338295231182	0.625	0.325	3.95211983709912e-184	L6-Syt6	Gsta4
Osbpl9	6.69621099060007e-188	0.656679939503802	0.502	0.221	1.29832834896745e-183	L6-Syt6	Osbpl9
Vangl2	1.06406929040912e-187	0.579084128669907	0.341	0.095	2.06312394717424e-183	L6-Syt6	Vangl2
Atp5l	3.06757003149609e-187	0.313242338461249	0.994	0.988	5.94771153406776e-183	L6-Syt6	Atp5l
Reep1	3.11761761647792e-187	0.491907500081855	0.956	0.885	6.04474879658905e-183	L6-Syt6	Reep1
Dap3	8.10707415759181e-187	0.61192660790992	0.803	0.631	1.57188060841548e-182	L6-Syt6	Dap3
Polr2c	1.02816220563208e-186	0.52164360099568	0.908	0.784	1.99350370050004e-182	L6-Syt6	Polr2c
Nt5c3	1.28455998031306e-186	0.537532741932486	0.927	0.818	2.490633345829e-182	L6-Syt6	Nt5c3
Smim14	6.88637155978559e-186	0.382033628956883	0.989	0.967	1.33519858172683e-181	L6-Syt6	Smim14
Camk2g	7.94395151717595e-186	0.516817232974852	0.96	0.874	1.54025275966524e-181	L6-Syt6	Camk2g
Ly6h	3.33240850388139e-185	0.370692940058524	0.999	0.989	6.46120684817563e-181	L6-Syt6	Ly6h
Psmb10	4.89286254278036e-185	0.630011139217466	0.886	0.757	9.48677118419684e-181	L6-Syt6	Psmb10
Otulin	5.13714984655103e-185	0.664201487930385	0.663	0.398	9.9604198374778e-181	L6-Syt6	Otulin
Caly	1.57194279481826e-184	0.55659627366281	0.983	0.978	3.04783988487313e-180	L6-Syt6	Caly
Cnksr3	2.555818069217e-184	0.431541494343503	0.164	0.008	4.95547565440483e-180	L6-Syt6	Cnksr3
Psma7	4.27420844719332e-184	0.382725984190937	0.985	0.968	8.28726275826313e-180	L6-Syt6	Psma7
Gm13391	6.30428507742888e-184	0.465582590383036	0.148	0.004	1.22233783366269e-179	L6-Syt6	Gm13391
Hspa1a	3.19661736807465e-183	1.08575495414128	0.654	0.427	6.19792141495993e-179	L6-Syt6	Hspa1a
C1qbp	4.22445375552965e-183	0.555218732023039	0.861	0.742	8.19079338659644e-179	L6-Syt6	C1qbp
Spock1	5.07610189241326e-183	0.40583686711604	0.986	0.934	9.84205395920008e-179	L6-Syt6	Spock1
Syt5	2.04006765801518e-182	0.513127864429045	0.95	0.881	3.95548718212564e-178	L6-Syt6	Syt5
C1qtnf4	2.16025109424759e-181	0.539601223645868	0.976	0.922	4.18851084663666e-177	L6-Syt6	C1qtnf4
Vapa	2.19433021921445e-181	0.407918388785576	0.988	0.974	4.25458686203489e-177	L6-Syt6	Vapa
Rps6kl1	2.54231103413488e-180	0.654214432764491	0.673	0.425	4.92928686408412e-176	L6-Syt6	Rps6kl1
Gpx4	4.16158349118415e-180	0.275116206536788	0.995	0.994	8.06889423105695e-176	L6-Syt6	Gpx4
Eef1akmt1	3.82406534078397e-179	0.58930761321159	0.833	0.664	7.41448028924604e-175	L6-Syt6	Eef1akmt1
Aimp2	3.29235883381907e-177	0.662255801039626	0.572	0.297	6.3835545428918e-173	L6-Syt6	Aimp2
Med30	9.79137724454952e-177	0.53872321254986	0.883	0.722	1.89845013394571e-172	L6-Syt6	Med30
Lamp1	1.03081847380432e-176	0.508959451040607	0.939	0.868	1.9986539388592e-172	L6-Syt6	Lamp1
Tm2d1	1.35189041396309e-176	0.45847923229891	0.947	0.867	2.62118032363304e-172	L6-Syt6	Tm2d1
Chchd6	5.01413553698454e-176	0.47489665343626	0.95	0.888	9.72190739265933e-172	L6-Syt6	Chchd6
Pfn2	6.47774552365639e-176	0.25305883172853	0.995	0.995	1.25597007958174e-171	L6-Syt6	Pfn2
Shisa6	8.71027634010926e-176	0.70065435037031	0.222	0.035	1.68883547958379e-171	L6-Syt6	Shisa6
Rwdd1	8.71862726408448e-176	0.433886934189263	0.962	0.907	1.69045464023334e-171	L6-Syt6	Rwdd1
Mrpl21	2.2380582878345e-175	0.544168594032656	0.86	0.679	4.33937121428231e-171	L6-Syt6	Mrpl21
Ftl1	6.15414214575207e-175	0.36193804628855	0.992	0.985	1.19322662063987e-170	L6-Syt6	Ftl1
Cldnd1	9.23966063157653e-175	0.538996878340962	0.944	0.873	1.79147779985637e-170	L6-Syt6	Cldnd1
Capzb	1.3019544268699e-174	0.401065832543221	0.98	0.957	2.52435943825806e-170	L6-Syt6	Capzb
Adrm1	2.97305824401428e-174	0.644826420477393	0.707	0.498	5.76446262931928e-170	L6-Syt6	Adrm1
Emc2	5.47977530276582e-174	0.56960590418353	0.849	0.715	1.06247363345326e-169	L6-Syt6	Emc2
Dynlrb1	6.72610581817969e-174	0.36596127068859	0.988	0.977	1.30412465708686e-169	L6-Syt6	Dynlrb1
Cisd1	3.30151374482641e-173	0.303358945929561	0.994	0.987	6.40130499984394e-169	L6-Syt6	Cisd1
[truncated: 7,988 more rows]
