# Supplementary material for: High-throughput mapping of single-neuron projection and molecular features by retrograde barcoded labeling
Source: eLife. 2024 Feb 23;13:e85419. doi: 10.7554/eLife.85419 (PMC10914349; doi:10.7554/eLife.85419)
Supplement: Supplementary file 3. — Table with marker genes for each cluster calculated using Seurat package using Wilcoxon test. [file elife-85419-supp3.csv]

	p_val	avg_logFC	pct.1	pct.2	p_val_adj	cluster	gene
Pf4	0	4.949888894	0.976	0.002	0	Act.Microglia	Pf4
Mrc1	0	4.6997444	1	0.005	0	Act.Microglia	Mrc1
Wfdc17	0	4.599992753	0.871	0.004	0	Act.Microglia	Wfdc17
Ms4a7	0	4.01715885	0.953	0	0	Act.Microglia	Ms4a7
F13a1	0	3.70559309	0.906	0.001	0	Act.Microglia	F13a1
Cd209f	0	3.393330998	0.424	0	0	Act.Microglia	Cd209f
Cybb	0	3.280557451	0.882	0.003	0	Act.Microglia	Cybb
Cd163	0	3.212177693	0.647	0	0	Act.Microglia	Cd163
Cd36	0	3.148026418	0.847	0.002	0	Act.Microglia	Cd36
Clec10a	0	3.084383956	0.635	0.01	0	Act.Microglia	Clec10a
Ccl24	0	3.0547791	0.671	0.004	0	Act.Microglia	Ccl24
Ms4a6c	0	2.993513192	0.8	0.02	0	Act.Microglia	Ms4a6c
Cbr2	0	2.912528582	0.706	0	0	Act.Microglia	Cbr2
Clec4n	0	2.912269772	0.753	0	0	Act.Microglia	Clec4n
Lyve1	0	2.762503921	0.518	0.003	0	Act.Microglia	Lyve1
Folr2	0	2.758422825	0.565	0.001	0	Act.Microglia	Folr2
Ccl7	0	2.748065405	0.282	0.001	0	Act.Microglia	Ccl7
Cd209a	0	2.676925417	0.318	0.003	0	Act.Microglia	Cd209a
Tgfbi	0	2.597417014	0.706	0.021	0	Act.Microglia	Tgfbi
Ccl8	0	2.556903954	0.306	0	0	Act.Microglia	Ccl8
Ifi207	0	2.321241654	0.529	0	0	Act.Microglia	Ifi207
Clec4a1	0	2.317108024	0.588	0.003	0	Act.Microglia	Clec4a1
Cd38	0	2.225862874	0.647	0.012	0	Act.Microglia	Cd38
Mgl2	0	2.187319966	0.424	0	0	Act.Microglia	Mgl2
Pla2g2d	0	2.178726995	0.435	0.002	0	Act.Microglia	Pla2g2d
Cd209g	0	2.172389269	0.341	0	0	Act.Microglia	Cd209g
Clec12a	0	2.000040045	0.329	0	0	Act.Microglia	Clec12a
Ifi204	0	1.990870578	0.435	0.007	0	Act.Microglia	Ifi204
Tslp	0	1.94457098	0.4	0.007	0	Act.Microglia	Tslp
Msr1	0	1.939266487	0.435	0.001	0	Act.Microglia	Msr1
Gpr65	0	1.88160846	0.376	0.004	0	Act.Microglia	Gpr65
AB124611	0	1.844255819	0.388	0.002	0	Act.Microglia	AB124611
Aoah	0	1.631303031	0.376	0	0	Act.Microglia	Aoah
Lilr4b	0	1.560460642	0.259	0.001	0	Act.Microglia	Lilr4b
Rgs18	0	1.472655276	0.282	0	0	Act.Microglia	Rgs18
Dab2	7.20E-267	3.81829857	0.988	0.069	1.48E-262	Act.Microglia	Dab2
Ms4a6b	8.82E-239	2.765874768	0.824	0.049	1.82E-234	Act.Microglia	Ms4a6b
Lgals1	1.03E-219	2.349286218	0.776	0.046	2.12E-215	Act.Microglia	Lgals1
Lyz2	1.14E-219	4.881815921	1	0.089	2.34E-215	Act.Microglia	Lyz2
Hacd4	5.35E-208	2.116511487	0.624	0.031	1.10E-203	Act.Microglia	Hacd4
Ifi203	2.30E-205	1.89836714	0.447	0.015	4.73E-201	Act.Microglia	Ifi203
Cxcl2	9.47E-193	4.065032027	0.494	0.021	1.95E-188	Act.Microglia	Cxcl2
Pla2g7	1.45E-188	2.083574571	0.776	0.052	2.98E-184	Act.Microglia	Pla2g7
Smagp	5.94E-183	2.31823799	0.765	0.054	1.22E-178	Act.Microglia	Smagp
Gmfg	8.87E-179	2.360213101	0.812	0.063	1.83E-174	Act.Microglia	Gmfg
Tmem106a	1.20E-178	1.970164629	0.447	0.018	2.48E-174	Act.Microglia	Tmem106a
Mndal	3.61E-175	1.637245122	0.412	0.015	7.44E-171	Act.Microglia	Mndal
Fcgr2b	2.31E-174	2.588642328	0.859	0.073	4.76E-170	Act.Microglia	Fcgr2b
Ifi27l2a	9.05E-174	2.244631796	0.435	0.018	1.86E-169	Act.Microglia	Ifi27l2a
Ms4a6d	3.29E-173	2.368406853	0.694	0.047	6.78E-169	Act.Microglia	Ms4a6d
Vcam1	2.67E-162	2.831519922	0.741	0.058	5.51E-158	Act.Microglia	Vcam1
Adam33	6.03E-161	1.651209405	0.329	0.011	1.24E-156	Act.Microglia	Adam33
Clec4a2	1.80E-158	2.179685222	0.671	0.047	3.70E-154	Act.Microglia	Clec4a2
Clec4a3	2.15E-155	2.039710946	0.612	0.039	4.42E-151	Act.Microglia	Clec4a3
Arhgap19	1.27E-150	2.230283865	0.494	0.027	2.62E-146	Act.Microglia	Arhgap19
Cd200r1	8.32E-147	1.386231916	0.259	0.007	1.71E-142	Act.Microglia	Cd200r1
Adgre1	1.33E-146	2.358332756	0.882	0.091	2.74E-142	Act.Microglia	Adgre1
Stk17b	1.03E-142	2.611140167	0.812	0.081	2.12E-138	Act.Microglia	Stk17b
Epsti1	1.01E-138	1.880514983	0.576	0.039	2.08E-134	Act.Microglia	Epsti1
C5ar1	2.20E-138	2.091951584	0.612	0.044	4.52E-134	Act.Microglia	C5ar1
Stab1	3.19E-134	3.353605694	0.965	0.141	6.57E-130	Act.Microglia	Stab1
Ctsc	3.77E-133	2.930324561	0.965	0.141	7.76E-129	Act.Microglia	Ctsc
Dse	3.66E-130	2.221400598	0.647	0.055	7.55E-126	Act.Microglia	Dse
P2rx7	6.90E-128	2.269958847	0.741	0.073	1.42E-123	Act.Microglia	P2rx7
Bst2	3.49E-127	2.586231464	0.965	0.137	7.18E-123	Act.Microglia	Bst2
C4b	1.84E-123	2.274143195	0.494	0.033	3.79E-119	Act.Microglia	C4b
P2ry6	1.24E-117	2.078628833	0.659	0.06	2.55E-113	Act.Microglia	P2ry6
Cd48	9.73E-116	1.81033339	0.541	0.041	2.00E-111	Act.Microglia	Cd48
Sdc4	2.58E-115	2.303515919	0.694	0.069	5.31E-111	Act.Microglia	Sdc4
Hpgd	2.15E-112	2.342244	0.906	0.133	4.43E-108	Act.Microglia	Hpgd
Lrrc25	3.98E-112	1.680945412	0.494	0.035	8.21E-108	Act.Microglia	Lrrc25
Ptpn18	4.62E-110	2.202536391	0.929	0.142	9.51E-106	Act.Microglia	Ptpn18
C3ar1	3.27E-109	1.92945578	0.776	0.089	6.73E-105	Act.Microglia	C3ar1
Mdfic	6.58E-108	1.505325407	0.294	0.013	1.35E-103	Act.Microglia	Mdfic
Gm26522	1.54E-107	1.905765646	0.471	0.033	3.17E-103	Act.Microglia	Gm26522
Nrros	9.20E-107	1.844470447	0.588	0.053	1.89E-102	Act.Microglia	Nrros
Emp3	7.56E-105	1.718175184	0.482	0.036	1.56E-100	Act.Microglia	Emp3
Cd14	9.72E-102	2.536450697	0.741	0.09	2.00E-97	Act.Microglia	Cd14
Ifitm3	1.41E-100	1.669066562	0.929	0.132	2.91E-96	Act.Microglia	Ifitm3
Fcgr3	4.08E-99	1.758590832	0.965	0.146	8.40E-95	Act.Microglia	Fcgr3
Igfbp4	5.07E-97	2.467504777	0.894	0.164	1.04E-92	Act.Microglia	Igfbp4
Maf	1.51E-95	2.574348502	0.965	0.2	3.12E-91	Act.Microglia	Maf
Cyp27a1	3.33E-95	1.762046745	0.482	0.04	6.85E-91	Act.Microglia	Cyp27a1
Tyrobp	1.31E-94	1.882831515	1	0.173	2.70E-90	Act.Microglia	Tyrobp
Fcer1g	1.92E-94	1.89179723	0.988	0.169	3.95E-90	Act.Microglia	Fcer1g
Fcrls	6.02E-92	1.638610795	0.965	0.151	1.24E-87	Act.Microglia	Fcrls
Ltc4s	6.98E-92	1.869914675	0.847	0.124	1.44E-87	Act.Microglia	Ltc4s
Ccl12	1.16E-91	2.57411313	0.612	0.066	2.39E-87	Act.Microglia	Ccl12
Ccl2	3.22E-91	2.599505913	0.341	0.021	6.64E-87	Act.Microglia	Ccl2
Fcgr1	4.15E-91	1.724916347	0.729	0.089	8.54E-87	Act.Microglia	Fcgr1
Tnfrsf17	2.79E-90	1.427673371	0.376	0.025	5.74E-86	Act.Microglia	Tnfrsf17
Fcgrt	1.47E-89	1.839965059	0.859	0.136	3.02E-85	Act.Microglia	Fcgrt
Lcp1	2.03E-89	1.783637038	0.882	0.14	4.18E-85	Act.Microglia	Lcp1
Cd68	5.45E-89	2.207920149	0.882	0.159	1.12E-84	Act.Microglia	Cd68
Cfh	1.54E-88	1.946500313	0.894	0.152	3.17E-84	Act.Microglia	Cfh
Slfn2	3.70E-85	1.75034056	0.4	0.03	7.62E-81	Act.Microglia	Slfn2
Lst1	2.68E-83	2.624663035	0.918	0.212	5.51E-79	Act.Microglia	Lst1
Igsf6	1.07E-80	1.514037409	0.318	0.02	2.19E-76	Act.Microglia	Igsf6
Tnfaip8l2	3.83E-80	1.580480402	0.647	0.08	7.90E-76	Act.Microglia	Tnfaip8l2
Cyth4	5.66E-79	1.588217886	0.812	0.125	1.17E-74	Act.Microglia	Cyth4
C1qc	7.19E-79	1.638231388	1	0.18	1.48E-74	Act.Microglia	C1qc
Csf1r	8.48E-79	1.462841048	0.988	0.167	1.75E-74	Act.Microglia	Csf1r
Rac2	9.45E-79	1.651312988	0.565	0.063	1.95E-74	Act.Microglia	Rac2
Adrb2	1.13E-78	1.595588468	0.612	0.072	2.33E-74	Act.Microglia	Adrb2
Blvrb	1.34E-77	2.596045962	0.941	0.258	2.76E-73	Act.Microglia	Blvrb
Hmox1	5.55E-77	2.069687097	0.529	0.06	1.14E-72	Act.Microglia	Hmox1
Runx1	4.30E-76	1.576172557	0.624	0.077	8.86E-72	Act.Microglia	Runx1
Bmp2	5.36E-76	2.256967425	0.471	0.049	1.10E-71	Act.Microglia	Bmp2
Vamp8	5.63E-76	1.723604307	0.882	0.17	1.16E-71	Act.Microglia	Vamp8
C1qa	1.47E-75	1.633229883	1	0.189	3.04E-71	Act.Microglia	C1qa
Selenop	3.20E-75	2.426431106	1	0.34	6.58E-71	Act.Microglia	Selenop
Cd86	5.26E-75	1.518787223	0.718	0.102	1.08E-70	Act.Microglia	Cd86
Igf1	1.10E-74	2.135996377	0.671	0.104	2.27E-70	Act.Microglia	Igf1
Ifitm2	1.91E-74	1.665855962	0.753	0.118	3.94E-70	Act.Microglia	Ifitm2
Txnip	2.66E-74	1.944014485	0.929	0.204	5.49E-70	Act.Microglia	Txnip
Stard8	1.02E-73	1.691515813	0.624	0.084	2.11E-69	Act.Microglia	Stard8
Laptm5	5.10E-73	1.228608588	0.965	0.163	1.05E-68	Act.Microglia	Laptm5
Ly86	9.59E-73	1.146823339	0.929	0.152	1.97E-68	Act.Microglia	Ly86
Spi1	9.86E-73	1.401672266	0.765	0.114	2.03E-68	Act.Microglia	Spi1
Psmb8	1.80E-72	1.61632141	0.8	0.137	3.70E-68	Act.Microglia	Psmb8
Lyl1	4.28E-72	1.571764835	0.471	0.048	8.81E-68	Act.Microglia	Lyl1
Hfe	1.04E-71	1.57436452	0.588	0.074	2.14E-67	Act.Microglia	Hfe
Osm	1.11E-70	1.785856902	0.376	0.032	2.28E-66	Act.Microglia	Osm
Ly96	1.11E-70	1.745123587	0.459	0.048	2.28E-66	Act.Microglia	Ly96
Sult1a1	1.82E-70	1.364632556	0.412	0.037	3.75E-66	Act.Microglia	Sult1a1
Pld4	2.37E-70	1.532617608	0.788	0.128	4.88E-66	Act.Microglia	Pld4
Ehd4	2.76E-70	2.18066474	0.824	0.183	5.69E-66	Act.Microglia	Ehd4
Pik3cg	8.82E-70	1.366637892	0.482	0.051	1.82E-65	Act.Microglia	Pik3cg
Abca1	1.60E-69	1.986395478	0.859	0.189	3.29E-65	Act.Microglia	Abca1
Cyba	3.79E-69	1.728769875	0.929	0.205	7.80E-65	Act.Microglia	Cyba
Ccl6	7.10E-69	1.745075198	0.365	0.031	1.46E-64	Act.Microglia	Ccl6
Apoe	7.91E-69	3.550571247	1	0.434	1.63E-64	Act.Microglia	Apoe
C1qb	8.97E-69	1.547152274	1	0.199	1.85E-64	Act.Microglia	C1qb
Tbxas1	1.33E-68	1.562842281	0.541	0.065	2.73E-64	Act.Microglia	Tbxas1
Cd300c2	1.86E-68	1.426612451	0.788	0.129	3.82E-64	Act.Microglia	Cd300c2
Ang	6.34E-68	1.618636036	0.576	0.076	1.31E-63	Act.Microglia	Ang
Slc40a1	6.51E-68	1.568833012	0.741	0.121	1.34E-63	Act.Microglia	Slc40a1
Nckap1l	8.93E-65	1.377040583	0.635	0.09	1.84E-60	Act.Microglia	Nckap1l
Themis2	2.37E-64	1.117395643	0.294	0.021	4.87E-60	Act.Microglia	Themis2
Unc93b1	1.76E-63	1.433262237	0.847	0.163	3.62E-59	Act.Microglia	Unc93b1
Cd33	3.33E-63	1.366091994	0.694	0.109	6.85E-59	Act.Microglia	Cd33
Hcls1	8.63E-62	1.496275632	0.529	0.068	1.78E-57	Act.Microglia	Hcls1
Psmb9	3.70E-61	1.449544149	0.553	0.075	7.62E-57	Act.Microglia	Psmb9
Trf	8.01E-61	1.352825244	0.976	0.247	1.65E-56	Act.Microglia	Trf
Ptprc	1.64E-60	1.511423586	0.612	0.092	3.38E-56	Act.Microglia	Ptprc
Gas6	1.22E-59	2.233540274	0.941	0.368	2.51E-55	Act.Microglia	Gas6
Cd53	1.41E-59	1.124532937	0.812	0.142	2.90E-55	Act.Microglia	Cd53
Slc9a9	1.52E-59	1.912763366	0.671	0.127	3.14E-55	Act.Microglia	Slc9a9
Abca9	3.29E-59	1.448321359	0.482	0.059	6.77E-55	Act.Microglia	Abca9
Mgst1	5.96E-59	1.330092646	0.259	0.018	1.23E-54	Act.Microglia	Mgst1
Nfe2l2	1.13E-58	1.547653431	0.776	0.156	2.34E-54	Act.Microglia	Nfe2l2
Dhrs3	2.51E-58	1.753837063	0.659	0.119	5.17E-54	Act.Microglia	Dhrs3
Ptafr	5.09E-58	1.509861122	0.482	0.061	1.05E-53	Act.Microglia	Ptafr
Plin2	5.93E-58	1.807539247	0.482	0.063	1.22E-53	Act.Microglia	Plin2
Colec12	3.01E-57	1.351529621	0.353	0.034	6.20E-53	Act.Microglia	Colec12
Hcst	9.79E-57	1.175029893	0.271	0.02	2.02E-52	Act.Microglia	Hcst
Bank1	2.17E-56	1.512234688	0.388	0.042	4.46E-52	Act.Microglia	Bank1
Il10rb	1.70E-55	1.603951802	0.741	0.15	3.50E-51	Act.Microglia	Il10rb
Rnase4	1.81E-55	1.346438887	0.753	0.142	3.74E-51	Act.Microglia	Rnase4
Ctss	2.69E-55	0.544487957	0.929	0.176	5.54E-51	Act.Microglia	Ctss
Cd84	3.60E-55	1.235527681	0.588	0.088	7.41E-51	Act.Microglia	Cd84
Ctsb	8.86E-55	2.014635626	1	0.832	1.82E-50	Act.Microglia	Ctsb
Gpx3	1.77E-54	1.786240294	0.388	0.045	3.64E-50	Act.Microglia	Gpx3
Ftl1	2.85E-54	2.16482801	1	0.964	5.88E-50	Act.Microglia	Ftl1
Neurl3	4.15E-54	1.308699507	0.553	0.081	8.55E-50	Act.Microglia	Neurl3
Snx8	9.83E-54	1.599847132	0.447	0.06	2.02E-49	Act.Microglia	Snx8
Hk3	1.01E-53	1.207992088	0.294	0.025	2.08E-49	Act.Microglia	Hk3
Cysltr1	1.28E-53	1.331782233	0.365	0.038	2.64E-49	Act.Microglia	Cysltr1
Ctsh	3.06E-53	1.439357141	0.859	0.205	6.29E-49	Act.Microglia	Ctsh
Cd63	2.21E-52	1.637547417	0.965	0.366	4.55E-48	Act.Microglia	Cd63
Rbm47	3.24E-52	1.160607848	0.282	0.024	6.67E-48	Act.Microglia	Rbm47
Rgs10	5.26E-51	1.19515107	0.976	0.262	1.08E-46	Act.Microglia	Rgs10
Aif1	3.17E-50	1.383786268	0.871	0.224	6.52E-46	Act.Microglia	Aif1
Ucp2	4.05E-50	1.329404655	0.741	0.153	8.34E-46	Act.Microglia	Ucp2
Trem2	1.58E-49	0.686659303	0.859	0.168	3.26E-45	Act.Microglia	Trem2
Tnfaip8	2.49E-49	1.531561519	0.529	0.085	5.13E-45	Act.Microglia	Tnfaip8
Cxcl16	3.39E-49	1.317723384	0.388	0.046	6.97E-45	Act.Microglia	Cxcl16
Tgfbr2	6.55E-49	1.306161645	0.765	0.164	1.35E-44	Act.Microglia	Tgfbr2
Cd74	1.63E-48	2.630379831	0.294	0.028	3.35E-44	Act.Microglia	Cd74
Grn	2.65E-48	1.793314374	0.965	0.439	5.46E-44	Act.Microglia	Grn
Cd300a	1.03E-47	1.285428743	0.447	0.061	2.11E-43	Act.Microglia	Cd300a
Tmem37	1.78E-47	1.300605431	0.412	0.053	3.67E-43	Act.Microglia	Tmem37
Tmem176a	1.52E-46	1.19726295	0.788	0.178	3.14E-42	Act.Microglia	Tmem176a
Clic1	4.42E-46	1.356247503	0.859	0.236	9.10E-42	Act.Microglia	Clic1
Rab3il1	7.09E-46	1.47848235	0.588	0.11	1.46E-41	Act.Microglia	Rab3il1
Fyb	3.71E-45	1.288790394	0.588	0.106	7.64E-41	Act.Microglia	Fyb
Hexa	4.50E-45	1.760206033	0.941	0.448	9.27E-41	Act.Microglia	Hexa
Il4ra	6.63E-45	1.320967955	0.412	0.057	1.37E-40	Act.Microglia	Il4ra
H2-K1	9.03E-45	1.50868073	0.918	0.305	1.86E-40	Act.Microglia	H2-K1
Tifa	1.04E-44	1.345447711	0.529	0.089	2.14E-40	Act.Microglia	Tifa
Rps29	4.26E-44	1.377076047	1	0.946	8.77E-40	Act.Microglia	Rps29
Aldh2	4.65E-43	1.56937748	0.906	0.377	9.57E-39	Act.Microglia	Aldh2
Fermt3	8.23E-43	1.206648874	0.518	0.087	1.69E-38	Act.Microglia	Fermt3
Tmem176b	9.66E-43	1.447173281	0.812	0.223	1.99E-38	Act.Microglia	Tmem176b
Fam46a	9.99E-43	1.561790344	0.635	0.138	2.06E-38	Act.Microglia	Fam46a
Arhgap30	1.05E-42	1.068903763	0.447	0.065	2.16E-38	Act.Microglia	Arhgap30
Tmsb4x	1.35E-42	1.077305367	1	0.986	2.77E-38	Act.Microglia	Tmsb4x
Il10ra	2.41E-42	1.066796858	0.6	0.111	4.97E-38	Act.Microglia	Il10ra
Notch2	4.59E-42	1.20765425	0.4	0.056	9.46E-38	Act.Microglia	Notch2
Itm2b	8.33E-42	1.17249396	1	0.981	1.72E-37	Act.Microglia	Itm2b
Hpgds	1.74E-41	1.269889837	0.812	0.229	3.58E-37	Act.Microglia	Hpgds
Tm6sf1	9.57E-41	1.654527506	0.788	0.267	1.97E-36	Act.Microglia	Tm6sf1
Arpc1b	1.57E-40	1.342743137	0.871	0.295	3.24E-36	Act.Microglia	Arpc1b
H2-D1	1.76E-40	1.475624215	0.953	0.416	3.62E-36	Act.Microglia	H2-D1
Rnf130	3.95E-40	1.349541549	0.894	0.322	8.14E-36	Act.Microglia	Rnf130
Rnaset2a	1.77E-39	1.379313157	0.729	0.199	3.66E-35	Act.Microglia	Rnaset2a
Rapsn	8.60E-39	1.29048556	0.259	0.027	1.77E-34	Act.Microglia	Rapsn
C5ar2	1.15E-38	1.073900381	0.294	0.034	2.36E-34	Act.Microglia	C5ar2
Slc11a1	1.74E-38	1.275147074	0.4	0.06	3.58E-34	Act.Microglia	Slc11a1
Alox5ap	1.84E-38	1.038288204	0.624	0.131	3.78E-34	Act.Microglia	Alox5ap
Clta	2.05E-38	1.21812638	0.976	0.859	4.22E-34	Act.Microglia	Clta
Pim1	2.72E-38	2.194087675	0.388	0.061	5.61E-34	Act.Microglia	Pim1
Cebpd	4.04E-38	1.213397904	0.588	0.125	8.32E-34	Act.Microglia	Cebpd
Asah1	5.12E-38	1.59432807	0.918	0.494	1.05E-33	Act.Microglia	Asah1
Il16	5.68E-38	1.246315195	0.329	0.043	1.17E-33	Act.Microglia	Il16
Ctsa	1.13E-37	1.528808104	0.882	0.424	2.33E-33	Act.Microglia	Ctsa
Rnaset2b	1.16E-37	1.414967137	0.694	0.189	2.40E-33	Act.Microglia	Rnaset2b
Kctd12	1.32E-37	1.365309215	0.894	0.358	2.71E-33	Act.Microglia	Kctd12
Npl	1.40E-37	1.283244992	0.341	0.047	2.87E-33	Act.Microglia	Npl
B2m	1.88E-37	1.257057181	1	0.52	3.88E-33	Act.Microglia	B2m
Cd93	3.01E-37	0.964987242	0.447	0.073	6.19E-33	Act.Microglia	Cd93
Cltc	4.74E-37	1.170132616	0.988	0.791	9.77E-33	Act.Microglia	Cltc
Zfp36l1	5.42E-37	1.327895493	0.918	0.329	1.12E-32	Act.Microglia	Zfp36l1
Npc2	5.43E-37	1.387765627	0.953	0.491	1.12E-32	Act.Microglia	Npc2
Fam43a	7.15E-37	1.670643468	0.341	0.049	1.47E-32	Act.Microglia	Fam43a
Ifngr1	7.46E-37	1.249522657	0.741	0.206	1.54E-32	Act.Microglia	Ifngr1
Rplp1	8.12E-37	1.010495043	1	0.974	1.67E-32	Act.Microglia	Rplp1
Fth1	1.10E-36	0.842580635	1	0.98	2.28E-32	Act.Microglia	Fth1
Rps12	1.38E-36	1.029134886	1	0.938	2.84E-32	Act.Microglia	Rps12
Dcxr	1.46E-36	1.269542822	0.341	0.048	3.02E-32	Act.Microglia	Dcxr
Pxdc1	1.91E-36	1.296269074	0.541	0.114	3.94E-32	Act.Microglia	Pxdc1
Tpt1	2.39E-36	1.062101469	1	0.982	4.93E-32	Act.Microglia	Tpt1
Pmp22	2.87E-36	1.352011319	0.776	0.233	5.91E-32	Act.Microglia	Pmp22
Paox	3.45E-36	1.502357699	0.376	0.062	7.10E-32	Act.Microglia	Paox
Serinc3	8.85E-36	1.288998213	1	0.785	1.82E-31	Act.Microglia	Serinc3
Cebpb	1.33E-35	2.010489046	0.859	0.448	2.74E-31	Act.Microglia	Cebpb
Neat1	2.46E-35	1.493404806	0.882	0.321	5.07E-31	Act.Microglia	Neat1
Zfp36	2.74E-35	1.454648946	0.835	0.291	5.64E-31	Act.Microglia	Zfp36
Ptpn6	4.01E-35	1.280619952	0.459	0.083	8.26E-31	Act.Microglia	Ptpn6
Rpl35a	8.78E-35	0.822772588	1	0.946	1.81E-30	Act.Microglia	Rpl35a
Lmo2	9.45E-35	1.08727058	0.741	0.203	1.95E-30	Act.Microglia	Lmo2
Plekho2	1.08E-34	1.229437179	0.412	0.069	2.21E-30	Act.Microglia	Plekho2
Lgmn	1.68E-34	1.00256445	1	0.553	3.46E-30	Act.Microglia	Lgmn
Ctsz	2.64E-34	1.119228856	0.965	0.48	5.44E-30	Act.Microglia	Ctsz
Tlr7	2.83E-34	1.207759882	0.306	0.041	5.82E-30	Act.Microglia	Tlr7
Lamp1	3.65E-34	1.08380581	0.988	0.854	7.52E-30	Act.Microglia	Lamp1
Ninj1	9.52E-34	1.833473312	0.776	0.34	1.96E-29	Act.Microglia	Ninj1
Gng5	2.59E-33	1.183485806	0.929	0.399	5.34E-29	Act.Microglia	Gng5
Rab32	7.85E-33	1.32250359	0.282	0.037	1.62E-28	Act.Microglia	Rab32
Tlr2	1.01E-32	1.211491092	0.341	0.051	2.08E-28	Act.Microglia	Tlr2
Lcp2	1.18E-32	1.15370858	0.365	0.059	2.44E-28	Act.Microglia	Lcp2
Dnase2a	1.36E-32	1.233959546	0.435	0.081	2.80E-28	Act.Microglia	Dnase2a
Ier3	1.40E-32	2.166840715	0.753	0.298	2.88E-28	Act.Microglia	Ier3
Fau	3.64E-32	0.87067663	0.988	0.959	7.50E-28	Act.Microglia	Fau
Rpl10	5.54E-32	0.8672944	0.988	0.943	1.14E-27	Act.Microglia	Rpl10
Zfp36l2	6.51E-32	1.185536164	0.847	0.314	1.34E-27	Act.Microglia	Zfp36l2
Clec2d	7.33E-32	0.997306216	0.494	0.097	1.51E-27	Act.Microglia	Clec2d
Rpl22	9.16E-32	1.030853527	0.976	0.87	1.89E-27	Act.Microglia	Rpl22
Rps9	2.21E-31	0.902679974	1	0.944	4.56E-27	Act.Microglia	Rps9
Ctsd	4.24E-31	0.998069291	0.988	0.738	8.73E-27	Act.Microglia	Ctsd
Rpl23	5.86E-31	0.80874338	1	0.967	1.21E-26	Act.Microglia	Rpl23
Trim30a	1.19E-30	1.06682715	0.365	0.061	2.46E-26	Act.Microglia	Trim30a
Cmtm7	1.41E-30	1.135999792	0.553	0.132	2.90E-26	Act.Microglia	Cmtm7
Rps14	1.57E-30	0.785928507	0.988	0.966	3.23E-26	Act.Microglia	Rps14
Arhgap45	1.74E-30	1.143117381	0.412	0.077	3.57E-26	Act.Microglia	Arhgap45
Wwp1	1.87E-30	1.954147424	0.706	0.306	3.84E-26	Act.Microglia	Wwp1
Gm5086	2.35E-30	1.09485947	0.259	0.033	4.85E-26	Act.Microglia	Gm5086
Rps24	2.44E-30	0.79475491	0.988	0.966	5.02E-26	Act.Microglia	Rps24
Rasa4	2.86E-30	1.037969604	0.318	0.049	5.90E-26	Act.Microglia	Rasa4
Ncf2	4.76E-30	0.932677495	0.506	0.107	9.80E-26	Act.Microglia	Ncf2
Itga4	4.93E-30	1.25559813	0.365	0.067	1.01E-25	Act.Microglia	Itga4
Snx5	5.55E-30	1.452197804	0.871	0.521	1.14E-25	Act.Microglia	Snx5
Renbp	9.24E-30	1.075267828	0.282	0.039	1.90E-25	Act.Microglia	Renbp
Rps11	1.29E-29	0.826998317	1	0.939	2.66E-25	Act.Microglia	Rps11
Slco2b1	1.35E-29	0.942004292	0.647	0.164	2.77E-25	Act.Microglia	Slco2b1
Nlrp3	1.38E-29	1.304464275	0.318	0.049	2.84E-25	Act.Microglia	Nlrp3
Rnasel	1.66E-29	1.827602452	0.588	0.199	3.42E-25	Act.Microglia	Rnasel
Rpl27a	3.41E-29	0.654867578	0.988	0.966	7.03E-25	Act.Microglia	Rpl27a
Rps20	5.96E-29	0.741510672	0.988	0.933	1.23E-24	Act.Microglia	Rps20
Cenpa	6.35E-29	1.46092397	0.294	0.046	1.31E-24	Act.Microglia	Cenpa
Lacc1	9.61E-29	1.222086669	0.412	0.083	1.98E-24	Act.Microglia	Lacc1
Casp4	2.11E-28	1.009007797	0.329	0.053	4.34E-24	Act.Microglia	Casp4
Il6ra	5.49E-28	1.043294353	0.518	0.122	1.13E-23	Act.Microglia	Il6ra
Rps23	6.19E-28	0.654477041	0.988	0.959	1.28E-23	Act.Microglia	Rps23
Rps3	7.06E-28	0.705661448	0.988	0.946	1.45E-23	Act.Microglia	Rps3
Sat1	8.78E-28	1.39162758	0.847	0.458	1.81E-23	Act.Microglia	Sat1
Rps4x	1.54E-27	0.712730352	1	0.952	3.17E-23	Act.Microglia	Rps4x
H3f3b	1.59E-27	1.112233972	0.988	0.976	3.28E-23	Act.Microglia	H3f3b
Lrp6	1.59E-27	1.555292032	0.753	0.388	3.28E-23	Act.Microglia	Lrp6
Rps28	2.23E-27	0.998332021	0.953	0.827	4.59E-23	Act.Microglia	Rps28
Fes	3.12E-27	0.904839085	0.329	0.055	6.42E-23	Act.Microglia	Fes
Sqor	3.63E-27	0.98186583	0.329	0.056	7.47E-23	Act.Microglia	Sqor
Parp14	3.88E-27	1.062700464	0.306	0.05	7.99E-23	Act.Microglia	Parp14
Slc15a2	4.27E-27	1.061102952	0.318	0.053	8.79E-23	Act.Microglia	Slc15a2
Rpl26	4.96E-27	0.593780327	0.988	0.96	1.02E-22	Act.Microglia	Rpl26
Arhgap18	1.31E-26	1.091785567	0.318	0.056	2.69E-22	Act.Microglia	Arhgap18
Plek	1.37E-26	1.117886165	0.612	0.179	2.82E-22	Act.Microglia	Plek
Rps18	1.45E-26	0.676791618	0.988	0.949	2.98E-22	Act.Microglia	Rps18
Fli1	1.67E-26	0.840746405	0.518	0.12	3.45E-22	Act.Microglia	Fli1
Rpl32	1.83E-26	0.690209583	0.976	0.946	3.76E-22	Act.Microglia	Rpl32
Tspo	1.93E-26	0.972489675	0.529	0.13	3.98E-22	Act.Microglia	Tspo
Tcn2	2.00E-26	1.054559674	0.588	0.16	4.11E-22	Act.Microglia	Tcn2
Cfp	2.34E-26	1.752903655	0.412	0.099	4.83E-22	Act.Microglia	Cfp
Irf8	2.43E-26	0.969275017	0.553	0.141	5.01E-22	Act.Microglia	Irf8
Rps27	2.66E-26	0.722207024	0.988	0.931	5.48E-22	Act.Microglia	Rps27
Tnfrsf1b	2.75E-26	1.045022304	0.329	0.057	5.67E-22	Act.Microglia	Tnfrsf1b
Nfkbiz	3.95E-26	1.607800192	0.588	0.185	8.14E-22	Act.Microglia	Nfkbiz
Arhgef6	4.11E-26	1.200962708	0.353	0.068	8.47E-22	Act.Microglia	Arhgef6
Prkcd	6.07E-26	0.946252821	0.459	0.102	1.25E-21	Act.Microglia	Prkcd
Rassf4	6.39E-26	1.024034282	0.365	0.07	1.32E-21	Act.Microglia	Rassf4
Tifab	6.99E-26	0.936625741	0.259	0.037	1.44E-21	Act.Microglia	Tifab
Apobec3	8.20E-26	1.133961289	0.4	0.083	1.69E-21	Act.Microglia	Apobec3
Bri3	9.81E-26	0.852201397	0.953	0.795	2.02E-21	Act.Microglia	Bri3
Ehd1	1.00E-25	1.555708056	0.624	0.241	2.06E-21	Act.Microglia	Ehd1
Rpl12	1.18E-25	0.672403479	0.976	0.911	2.42E-21	Act.Microglia	Rpl12
Rpl37a	1.97E-25	0.695193327	0.976	0.939	4.05E-21	Act.Microglia	Rpl37a
Anxa5	2.40E-25	1.105058483	0.624	0.202	4.95E-21	Act.Microglia	Anxa5
Cmtm6	3.31E-25	0.942351762	0.682	0.217	6.81E-21	Act.Microglia	Cmtm6
Dock2	3.56E-25	0.917379114	0.341	0.062	7.34E-21	Act.Microglia	Dock2
Rpl18a	7.60E-25	0.615803666	0.988	0.955	1.57E-20	Act.Microglia	Rpl18a
Rpl28	8.18E-25	0.677631933	0.988	0.953	1.69E-20	Act.Microglia	Rpl28
Rpl30	8.19E-25	0.621529114	0.988	0.955	1.69E-20	Act.Microglia	Rpl30
Rpl34	9.98E-25	0.654943957	0.988	0.931	2.05E-20	Act.Microglia	Rpl34
Casp8	2.06E-24	1.055579939	0.365	0.073	4.25E-20	Act.Microglia	Casp8
Rps10	2.26E-24	0.634436409	1	0.955	4.66E-20	Act.Microglia	Rps10
Rack1	3.03E-24	0.807905126	0.988	0.888	6.25E-20	Act.Microglia	Rack1
Syk	3.67E-24	0.952551147	0.259	0.04	7.56E-20	Act.Microglia	Syk
Rpl11	5.67E-24	0.558340826	1	0.95	1.17E-19	Act.Microglia	Rpl11
Cp	5.69E-24	0.967143586	0.388	0.082	1.17E-19	Act.Microglia	Cp
Rps16	6.71E-24	0.626903431	0.988	0.953	1.38E-19	Act.Microglia	Rps16
Cd164	9.47E-24	1.209320924	0.824	0.492	1.95E-19	Act.Microglia	Cd164
Rps15a	1.02E-23	0.623896952	0.988	0.939	2.10E-19	Act.Microglia	Rps15a
Snap23	1.26E-23	1.459671849	0.506	0.156	2.60E-19	Act.Microglia	Snap23
Frmd4b	1.36E-23	1.163642958	0.635	0.211	2.81E-19	Act.Microglia	Frmd4b
Ptbp3	1.39E-23	1.090651875	0.776	0.38	2.86E-19	Act.Microglia	Ptbp3
Arpc3	1.92E-23	0.799620369	0.941	0.792	3.96E-19	Act.Microglia	Arpc3
Tgfb1	1.97E-23	0.776876384	0.588	0.164	4.07E-19	Act.Microglia	Tgfb1
Rpl39	2.10E-23	0.710339888	0.976	0.922	4.32E-19	Act.Microglia	Rpl39
Snx2	2.13E-23	1.654927818	0.741	0.457	4.38E-19	Act.Microglia	Snx2
Ostf1	3.51E-23	0.994703895	0.753	0.3	7.23E-19	Act.Microglia	Ostf1
Sdcbp	4.49E-23	1.153945819	0.894	0.734	9.25E-19	Act.Microglia	Sdcbp
Lpxn	5.16E-23	1.043193863	0.259	0.042	1.06E-18	Act.Microglia	Lpxn
Arpc2	9.60E-23	0.862967549	0.941	0.794	1.98E-18	Act.Microglia	Arpc2
Rplp0	1.08E-22	0.684682667	0.988	0.901	2.23E-18	Act.Microglia	Rplp0
Rps5	1.20E-22	0.63354405	0.988	0.941	2.47E-18	Act.Microglia	Rps5
Rpl36	1.27E-22	0.739434954	0.988	0.913	2.61E-18	Act.Microglia	Rpl36
Slc9a3r1	1.86E-22	0.814896984	0.353	0.071	3.83E-18	Act.Microglia	Slc9a3r1
Arhgdib	1.88E-22	1.012923749	0.471	0.121	3.88E-18	Act.Microglia	Arhgdib
Rtp4	2.01E-22	1.149342126	0.282	0.05	4.14E-18	Act.Microglia	Rtp4
Irf5	2.15E-22	0.859743406	0.365	0.075	4.42E-18	Act.Microglia	Irf5
Trim47	2.30E-22	0.9559373	0.353	0.073	4.73E-18	Act.Microglia	Trim47
Gbp7	2.49E-22	1.118548707	0.424	0.104	5.13E-18	Act.Microglia	Gbp7
Atf3	2.62E-22	1.269152044	0.624	0.212	5.40E-18	Act.Microglia	Atf3
Il21r	3.25E-22	0.942843651	0.259	0.042	6.69E-18	Act.Microglia	Il21r
Tbc1d4	4.87E-22	1.031303927	0.306	0.059	1.00E-17	Act.Microglia	Tbc1d4
Dclre1c	6.34E-22	1.419737661	0.4	0.106	1.31E-17	Act.Microglia	Dclre1c
Snx6	8.25E-22	1.277386714	0.753	0.429	1.70E-17	Act.Microglia	Snx6
Mpp1	9.27E-22	1.466228793	0.576	0.239	1.91E-17	Act.Microglia	Mpp1
Rap1b	9.32E-22	0.861269165	0.882	0.711	1.92E-17	Act.Microglia	Rap1b
Ier5	2.31E-21	1.026685229	0.871	0.636	4.75E-17	Act.Microglia	Ier5
Il1b	2.32E-21	1.554182096	0.282	0.053	4.78E-17	Act.Microglia	Il1b
Nrp1	2.78E-21	1.274177606	0.694	0.363	5.73E-17	Act.Microglia	Nrp1
Itpripl1	3.39E-21	0.846660972	0.271	0.048	6.99E-17	Act.Microglia	Itpripl1
Rps25	4.75E-21	0.604889823	0.988	0.912	9.77E-17	Act.Microglia	Rps25
Idh2	7.69E-21	1.233987337	0.553	0.194	1.58E-16	Act.Microglia	Idh2
Rps21	9.33E-21	0.626643384	0.976	0.934	1.92E-16	Act.Microglia	Rps21
Nfxl1	1.07E-20	1.485354282	0.424	0.125	2.21E-16	Act.Microglia	Nfxl1
Man1a	1.41E-20	1.227222841	0.635	0.27	2.90E-16	Act.Microglia	Man1a
Stom	1.47E-20	1.005423938	0.259	0.046	3.04E-16	Act.Microglia	Stom
Ncf1	1.57E-20	0.567644249	0.482	0.123	3.23E-16	Act.Microglia	Ncf1
Klf6	2.56E-20	1.237435624	0.859	0.666	5.28E-16	Act.Microglia	Klf6
mt-Co2	5.43E-20	0.372398916	1	1	1.12E-15	Act.Microglia	mt-Co2
Gltp	7.22E-20	0.894641193	0.671	0.254	1.49E-15	Act.Microglia	Gltp
Rab43	7.25E-20	1.374151304	0.365	0.095	1.49E-15	Act.Microglia	Rab43
Slfn5	8.20E-20	0.762633537	0.365	0.084	1.69E-15	Act.Microglia	Slfn5
Pla2g15	9.14E-20	1.278986631	0.565	0.214	1.88E-15	Act.Microglia	Pla2g15
Ptgs1	1.07E-19	0.783819227	0.541	0.166	2.21E-15	Act.Microglia	Ptgs1
Gpsm3	1.15E-19	0.901597377	0.341	0.075	2.37E-15	Act.Microglia	Gpsm3
Ggta1	1.45E-19	0.800838096	0.259	0.047	2.98E-15	Act.Microglia	Ggta1
Ccl3	1.55E-19	0.559695031	0.459	0.124	3.19E-15	Act.Microglia	Ccl3
Grap	1.87E-19	0.849939865	0.424	0.107	3.85E-15	Act.Microglia	Grap
Rplp2	2.77E-19	0.617491454	0.965	0.931	5.71E-15	Act.Microglia	Rplp2
Rps3a1	4.54E-19	0.440872881	1	0.964	9.35E-15	Act.Microglia	Rps3a1
Srgn	5.75E-19	0.707055611	0.6	0.188	1.18E-14	Act.Microglia	Srgn
Ybx1	5.99E-19	0.772567774	0.918	0.786	1.23E-14	Act.Microglia	Ybx1
mt-Co3	6.34E-19	0.347111936	1	1	1.31E-14	Act.Microglia	mt-Co3
Litaf	6.36E-19	0.825372072	0.541	0.169	1.31E-14	Act.Microglia	Litaf
Rps13	8.27E-19	0.56636303	0.965	0.942	1.70E-14	Act.Microglia	Rps13
Lgals3bp	1.52E-18	0.879057558	0.306	0.066	3.13E-14	Act.Microglia	Lgals3bp
Rpl7	1.59E-18	0.528374701	0.965	0.935	3.28E-14	Act.Microglia	Rpl7
Nuak2	2.11E-18	1.095647996	0.294	0.063	4.34E-14	Act.Microglia	Nuak2
Samhd1	2.71E-18	1.138371766	0.506	0.18	5.59E-14	Act.Microglia	Samhd1
Man2b1	3.80E-18	1.208557732	0.718	0.412	7.82E-14	Act.Microglia	Man2b1
Tnfrsf1a	3.95E-18	0.914807149	0.4	0.105	8.13E-14	Act.Microglia	Tnfrsf1a
Rps19	4.42E-18	0.520085451	0.988	0.938	9.10E-14	Act.Microglia	Rps19
Il13ra1	4.54E-18	0.898870953	0.294	0.062	9.36E-14	Act.Microglia	Il13ra1
Slc29a1	5.72E-18	1.419467877	0.447	0.152	1.18E-13	Act.Microglia	Slc29a1
Hist1h1c	6.46E-18	1.475606553	0.635	0.284	1.33E-13	Act.Microglia	Hist1h1c
Hspa5	7.31E-18	1.175903009	0.871	0.771	1.51E-13	Act.Microglia	Hspa5
Sh3pxd2b	7.68E-18	1.057476124	0.271	0.058	1.58E-13	Act.Microglia	Sh3pxd2b
Hmgb2	1.21E-17	0.894338313	0.541	0.187	2.49E-13	Act.Microglia	Hmgb2
Mbnl1	1.22E-17	0.885500733	0.859	0.708	2.51E-13	Act.Microglia	Mbnl1
Birc3	1.45E-17	1.314665799	0.271	0.056	2.99E-13	Act.Microglia	Birc3
Ftl1-ps1	1.87E-17	1.149965757	0.682	0.406	3.86E-13	Act.Microglia	Ftl1-ps1
Arap1	1.92E-17	0.931009105	0.282	0.06	3.95E-13	Act.Microglia	Arap1
Cebpa	3.14E-17	0.640035974	0.4	0.105	6.47E-13	Act.Microglia	Cebpa
9930111J21Rik2	3.57E-17	0.94072945	0.306	0.069	7.36E-13	Act.Microglia	9930111J21Rik2
Cd302	3.70E-17	1.052671884	0.482	0.163	7.62E-13	Act.Microglia	Cd302
Trim12a	4.31E-17	0.769836112	0.271	0.055	8.87E-13	Act.Microglia	Trim12a
Bcl2a1b	4.55E-17	0.806912048	0.424	0.117	9.38E-13	Act.Microglia	Bcl2a1b
Skap2	5.35E-17	1.145982179	0.471	0.166	1.10E-12	Act.Microglia	Skap2
Vsir	6.45E-17	0.332293925	0.553	0.165	1.33E-12	Act.Microglia	Vsir
Rpl37	6.59E-17	0.461922779	0.988	0.924	1.36E-12	Act.Microglia	Rpl37
AY036118	6.64E-17	0.848125912	0.918	0.773	1.37E-12	Act.Microglia	AY036118
Tnfaip3	7.65E-17	0.72717579	0.482	0.156	1.58E-12	Act.Microglia	Tnfaip3
Serpinb6a	8.79E-17	1.326879626	0.647	0.361	1.81E-12	Act.Microglia	Serpinb6a
Plxnb2	8.91E-17	0.900094629	0.588	0.237	1.83E-12	Act.Microglia	Plxnb2
AW112010	1.42E-16	0.62789526	0.329	0.078	2.93E-12	Act.Microglia	AW112010
Serp1	1.86E-16	1.264300011	0.718	0.495	3.83E-12	Act.Microglia	Serp1
Rpl38	2.55E-16	0.526624318	0.988	0.921	5.24E-12	Act.Microglia	Rpl38
Rpl10a	2.64E-16	0.592341468	0.953	0.889	5.43E-12	Act.Microglia	Rpl10a
Necap2	2.72E-16	0.94880988	0.541	0.21	5.60E-12	Act.Microglia	Necap2
Crlf2	3.83E-16	1.159270387	0.506	0.207	7.88E-12	Act.Microglia	Crlf2
Rpl18	3.98E-16	0.515502674	0.988	0.944	8.20E-12	Act.Microglia	Rpl18
Gdi2	4.11E-16	0.817080175	0.906	0.799	8.46E-12	Act.Microglia	Gdi2
Sgpl1	4.73E-16	1.199230353	0.471	0.178	9.75E-12	Act.Microglia	Sgpl1
B4galt1	4.85E-16	0.945512819	0.306	0.074	9.98E-12	Act.Microglia	B4galt1
P2rx4	7.17E-16	1.38133126	0.518	0.226	1.48E-11	Act.Microglia	P2rx4
Rpl29	1.02E-15	0.587519655	0.953	0.894	2.11E-11	Act.Microglia	Rpl29
Fgd2	1.41E-15	0.723468536	0.365	0.096	2.90E-11	Act.Microglia	Fgd2
Tnf	1.69E-15	0.505095475	0.353	0.091	3.49E-11	Act.Microglia	Tnf
Rpl8	1.89E-15	0.385039273	0.988	0.957	3.89E-11	Act.Microglia	Rpl8
Sft2d2	2.21E-15	1.10051246	0.388	0.119	4.54E-11	Act.Microglia	Sft2d2
Fos	2.94E-15	1.141540544	0.847	0.817	6.06E-11	Act.Microglia	Fos
Eps8	3.50E-15	0.936399184	0.412	0.133	7.20E-11	Act.Microglia	Eps8
Nfam1	3.71E-15	0.922388867	0.271	0.063	7.65E-11	Act.Microglia	Nfam1
Mt1	3.71E-15	0.821330031	0.776	0.578	7.65E-11	Act.Microglia	Mt1
Inpp5d	4.11E-15	0.581040708	0.482	0.155	8.47E-11	Act.Microglia	Inpp5d
Eef1a1	4.96E-15	0.349320303	1	0.982	1.02E-10	Act.Microglia	Eef1a1
Rps27a	5.24E-15	0.377342957	1	0.966	1.08E-10	Act.Microglia	Rps27a
Lyn	5.85E-15	0.653644238	0.459	0.144	1.21E-10	Act.Microglia	Lyn
Swap70	8.99E-15	0.616957031	0.388	0.11	1.85E-10	Act.Microglia	Swap70
Zeb2os	8.99E-15	1.193722971	0.471	0.19	1.85E-10	Act.Microglia	Zeb2os
Taf6l	1.19E-14	1.226868489	0.471	0.194	2.46E-10	Act.Microglia	Taf6l
Cd83	1.25E-14	1.4189162	0.624	0.33	2.58E-10	Act.Microglia	Cd83
Ntpcr	1.38E-14	1.210572263	0.612	0.354	2.84E-10	Act.Microglia	Ntpcr
Cd37	1.46E-14	0.580252695	0.388	0.109	3.01E-10	Act.Microglia	Cd37
Pfdn5	1.96E-14	0.468045867	0.941	0.894	4.03E-10	Act.Microglia	Pfdn5
Btg2	2.71E-14	0.816979616	0.847	0.656	5.57E-10	Act.Microglia	Btg2
Tmem86a	2.75E-14	1.03232244	0.518	0.215	5.67E-10	Act.Microglia	Tmem86a
Creg1	3.18E-14	1.107413737	0.635	0.359	6.54E-10	Act.Microglia	Creg1
mt-Co1	3.50E-14	0.280094775	1	0.999	7.21E-10	Act.Microglia	mt-Co1
Rpl13	3.54E-14	0.342774434	1	0.983	7.28E-10	Act.Microglia	Rpl13
Rpl21	5.23E-14	0.313343535	1	0.965	1.08E-09	Act.Microglia	Rpl21
Junb	5.62E-14	1.021292078	0.859	0.82	1.16E-09	Act.Microglia	Junb
Lamp2	5.75E-14	0.966904246	0.741	0.533	1.19E-09	Act.Microglia	Lamp2
Tgif1	7.39E-14	0.831573111	0.353	0.101	1.52E-09	Act.Microglia	Tgif1
Fosl2	9.77E-14	1.439537572	0.471	0.209	2.01E-09	Act.Microglia	Fosl2
Rpl35	1.02E-13	0.517233173	0.965	0.847	2.10E-09	Act.Microglia	Rpl35
Rpsa	1.43E-13	0.409622667	0.976	0.949	2.94E-09	Act.Microglia	Rpsa
Rpl17	1.66E-13	0.377951267	0.965	0.946	3.41E-09	Act.Microglia	Rpl17
Erbin	1.82E-13	0.736925287	0.518	0.204	3.75E-09	Act.Microglia	Erbin
Ighm	2.00E-13	0.850888661	0.447	0.161	4.13E-09	Act.Microglia	Ighm
Scamp2	2.04E-13	0.758893245	0.6	0.274	4.21E-09	Act.Microglia	Scamp2
Rpl41	2.31E-13	0.356709769	0.976	0.955	4.76E-09	Act.Microglia	Rpl41
Laptm4a	2.39E-13	0.60990514	0.894	0.83	4.93E-09	Act.Microglia	Laptm4a
Man1c1	2.43E-13	1.323476959	0.412	0.16	5.00E-09	Act.Microglia	Man1c1
Vwa5a	2.99E-13	0.797852276	0.306	0.085	6.16E-09	Act.Microglia	Vwa5a
Nfkbia	3.39E-13	0.882656229	0.682	0.368	6.98E-09	Act.Microglia	Nfkbia
Marcksl1	3.64E-13	0.965815428	0.635	0.315	7.49E-09	Act.Microglia	Marcksl1
Mafb	4.76E-13	0.564416355	0.529	0.199	9.80E-09	Act.Microglia	Mafb
Pycard	4.80E-13	0.774288132	0.471	0.181	9.89E-09	Act.Microglia	Pycard
Dazap2	4.91E-13	0.795170746	0.788	0.651	1.01E-08	Act.Microglia	Dazap2
Mertk	5.23E-13	0.536721884	0.447	0.145	1.08E-08	Act.Microglia	Mertk
Klf4	6.56E-13	0.503266308	0.541	0.227	1.35E-08	Act.Microglia	Klf4
Clcn5	7.07E-13	1.176338738	0.365	0.132	1.46E-08	Act.Microglia	Clcn5
Zfhx3	7.10E-13	0.486913581	0.659	0.305	1.46E-08	Act.Microglia	Zfhx3
Snx20	7.35E-13	0.868410975	0.259	0.066	1.51E-08	Act.Microglia	Snx20
Cndp2	1.01E-12	1.140165253	0.506	0.247	2.08E-08	Act.Microglia	Cndp2
Ddx5	1.12E-12	0.436276538	0.965	0.952	2.31E-08	Act.Microglia	Ddx5
Rcsd1	1.36E-12	0.486164981	0.4	0.125	2.79E-08	Act.Microglia	Rcsd1
Pdia3	1.46E-12	0.746349165	0.8	0.664	3.00E-08	Act.Microglia	Pdia3
Tsc22d3	1.85E-12	0.951851098	0.753	0.577	3.80E-08	Act.Microglia	Tsc22d3
Gpr137b	1.99E-12	0.932621332	0.341	0.115	4.10E-08	Act.Microglia	Gpr137b
Ikzf1	2.11E-12	0.61315766	0.294	0.079	4.35E-08	Act.Microglia	Ikzf1
Entpd1	2.24E-12	0.740702183	0.4	0.136	4.62E-08	Act.Microglia	Entpd1
Mob3c	2.37E-12	0.862315139	0.365	0.122	4.87E-08	Act.Microglia	Mob3c
Nfkbid	2.37E-12	0.934680299	0.353	0.115	4.89E-08	Act.Microglia	Nfkbid
Eef1b2	2.57E-12	0.428192028	0.953	0.868	5.30E-08	Act.Microglia	Eef1b2
H2-T23	2.79E-12	0.910295841	0.482	0.212	5.74E-08	Act.Microglia	H2-T23
Mcl1	2.97E-12	0.686706834	0.776	0.558	6.12E-08	Act.Microglia	Mcl1
Mknk1	3.23E-12	1.170508925	0.365	0.131	6.65E-08	Act.Microglia	Mknk1
Rpl5	3.47E-12	0.425496932	0.965	0.926	7.16E-08	Act.Microglia	Rpl5
Sh3glb1	3.58E-12	0.724918244	0.812	0.682	7.37E-08	Act.Microglia	Sh3glb1
Rbms1	4.00E-12	0.64658169	0.529	0.233	8.23E-08	Act.Microglia	Rbms1
Rps2	4.13E-12	0.415487838	0.965	0.95	8.50E-08	Act.Microglia	Rps2
Slc15a3	4.74E-12	0.704549912	0.306	0.089	9.76E-08	Act.Microglia	Slc15a3
Ly6e	4.92E-12	0.717790278	0.835	0.705	1.01E-07	Act.Microglia	Ly6e
Elf1	5.52E-12	0.772497337	0.376	0.127	1.14E-07	Act.Microglia	Elf1
Dusp1	5.92E-12	1.177442825	0.776	0.68	1.22E-07	Act.Microglia	Dusp1
Rhoa	7.54E-12	0.40918347	0.965	0.867	1.55E-07	Act.Microglia	Rhoa
Rpl27	7.79E-12	0.429111085	0.941	0.869	1.60E-07	Act.Microglia	Rpl27
Marcks	8.05E-12	0.253302878	0.988	0.819	1.66E-07	Act.Microglia	Marcks
Fam174a	8.98E-12	0.717443962	0.812	0.68	1.85E-07	Act.Microglia	Fam174a
Msn	9.78E-12	0.546562289	0.518	0.193	2.01E-07	Act.Microglia	Msn
Rel	1.07E-11	0.944048116	0.388	0.143	2.20E-07	Act.Microglia	Rel
Ifnar2	1.25E-11	0.846495146	0.541	0.261	2.57E-07	Act.Microglia	Ifnar2
Gpx1	1.42E-11	0.919096005	0.753	0.632	2.93E-07	Act.Microglia	Gpx1
Hspa1a	1.47E-11	0.975693139	0.718	0.495	3.04E-07	Act.Microglia	Hspa1a
Lpar6	1.57E-11	0.624858479	0.341	0.107	3.23E-07	Act.Microglia	Lpar6
St3gal6	2.98E-11	0.57509972	0.565	0.247	6.13E-07	Act.Microglia	St3gal6
Cotl1	3.17E-11	0.83683559	0.706	0.543	6.52E-07	Act.Microglia	Cotl1
Lair1	3.20E-11	0.515419884	0.412	0.143	6.59E-07	Act.Microglia	Lair1
Arrb2	3.24E-11	1.109931833	0.541	0.311	6.67E-07	Act.Microglia	Arrb2
Rpl10-ps3	3.85E-11	0.901745566	0.635	0.436	7.93E-07	Act.Microglia	Rpl10-ps3
Gns	3.87E-11	0.957617008	0.694	0.53	7.97E-07	Act.Microglia	Gns
Hnrnpf	6.05E-11	0.64762152	0.812	0.676	1.25E-06	Act.Microglia	Hnrnpf
Irf2bp2	8.42E-11	0.787681808	0.741	0.603	1.73E-06	Act.Microglia	Irf2bp2
Plin3	9.03E-11	0.787802838	0.341	0.119	1.86E-06	Act.Microglia	Plin3
Rassf2	2.03E-10	0.854616793	0.459	0.192	4.18E-06	Act.Microglia	Rassf2
Rps6	2.04E-10	0.339584069	0.988	0.926	4.20E-06	Act.Microglia	Rps6
Wipf1	2.06E-10	0.665468015	0.353	0.122	4.24E-06	Act.Microglia	Wipf1
Gmip	2.14E-10	0.853308013	0.318	0.113	4.41E-06	Act.Microglia	Gmip
Rbpj	2.16E-10	1.096240473	0.447	0.224	4.45E-06	Act.Microglia	Rbpj
Csrnp1	2.20E-10	1.113374195	0.365	0.144	4.53E-06	Act.Microglia	Csrnp1
1700017B05Rik	2.26E-10	0.638893077	0.341	0.116	4.66E-06	Act.Microglia	1700017B05Rik
Ccrl2	2.29E-10	0.715886516	0.376	0.135	4.72E-06	Act.Microglia	Ccrl2
Mfsd11	2.33E-10	1.089071393	0.482	0.267	4.79E-06	Act.Microglia	Mfsd11
Ap1b1	2.39E-10	1.185041467	0.576	0.413	4.92E-06	Act.Microglia	Ap1b1
Plekho1	3.26E-10	0.918264489	0.576	0.351	6.71E-06	Act.Microglia	Plekho1
Rin2	3.26E-10	0.870230994	0.4	0.165	6.72E-06	Act.Microglia	Rin2
Gusb	3.36E-10	0.943638509	0.471	0.226	6.93E-06	Act.Microglia	Gusb
Ddx3x	3.56E-10	0.731213891	0.812	0.731	7.33E-06	Act.Microglia	Ddx3x
Syngr2	3.69E-10	0.600572208	0.388	0.143	7.59E-06	Act.Microglia	Syngr2
St8sia4	3.71E-10	0.668947202	0.376	0.144	7.64E-06	Act.Microglia	St8sia4
Tnfsf12	3.80E-10	0.787908616	0.318	0.108	7.83E-06	Act.Microglia	Tnfsf12
Rpl6	3.91E-10	0.367075935	0.965	0.923	8.06E-06	Act.Microglia	Rpl6
Pnp	4.02E-10	0.663527252	0.447	0.182	8.28E-06	Act.Microglia	Pnp
Picalm	4.05E-10	0.566656652	0.788	0.698	8.34E-06	Act.Microglia	Picalm
Tmem8	4.07E-10	1.15053346	0.306	0.116	8.39E-06	Act.Microglia	Tmem8
Atp6v0e	4.08E-10	0.707857087	0.729	0.529	8.41E-06	Act.Microglia	Atp6v0e
Prdx1	4.59E-10	0.470474728	0.882	0.85	9.45E-06	Act.Microglia	Prdx1
Osbpl9	4.64E-10	1.034931605	0.518	0.295	9.55E-06	Act.Microglia	Osbpl9
Khk	4.68E-10	0.887801039	0.318	0.114	9.63E-06	Act.Microglia	Khk
Rreb1	4.95E-10	0.828597389	0.318	0.113	1.02E-05	Act.Microglia	Rreb1
Lipa	4.98E-10	1.096602609	0.482	0.256	1.03E-05	Act.Microglia	Lipa
Itsn1	7.61E-10	1.150968638	0.553	0.394	1.57E-05	Act.Microglia	Itsn1
Sh3bgrl3	8.13E-10	0.480649281	0.906	0.804	1.68E-05	Act.Microglia	Sh3bgrl3
Prcp	1.02E-09	1.048011955	0.494	0.272	2.10E-05	Act.Microglia	Prcp
Stat6	1.28E-09	0.780778161	0.271	0.088	2.64E-05	Act.Microglia	Stat6
Hist1h2bc	1.35E-09	0.860702219	0.659	0.427	2.78E-05	Act.Microglia	Hist1h2bc
Rpl7a	1.47E-09	0.426979171	0.906	0.899	3.02E-05	Act.Microglia	Rpl7a
Pfn1	1.52E-09	0.495000656	0.882	0.823	3.14E-05	Act.Microglia	Pfn1
Rps15	1.86E-09	0.358462857	0.965	0.924	3.84E-05	Act.Microglia	Rps15
Wasf2	2.05E-09	0.578806235	0.518	0.238	4.22E-05	Act.Microglia	Wasf2
Ptpro	3.08E-09	0.977324353	0.294	0.107	6.34E-05	Act.Microglia	Ptpro
Sptssa	3.20E-09	0.728089301	0.753	0.654	6.59E-05	Act.Microglia	Sptssa
Jun	4.23E-09	0.536282308	0.918	0.913	8.71E-05	Act.Microglia	Jun
Cat	5.34E-09	1.005463202	0.459	0.247	0.000109933	Act.Microglia	Cat
Gna12	6.03E-09	0.752160368	0.541	0.296	0.000124237	Act.Microglia	Gna12
Blvra	6.24E-09	1.156397593	0.447	0.252	0.000128536	Act.Microglia	Blvra
Rpl9	6.39E-09	0.253116415	0.988	0.972	0.000131635	Act.Microglia	Rpl9
Sipa1	6.62E-09	0.701379925	0.424	0.189	0.000136412	Act.Microglia	Sipa1
Gabarap	6.78E-09	0.484621491	0.906	0.868	0.000139679	Act.Microglia	Gabarap
Fuca1	7.32E-09	0.747089571	0.553	0.335	0.000150858	Act.Microglia	Fuca1
Eif4ebp1	9.50E-09	1.022420278	0.294	0.117	0.00019561	Act.Microglia	Eif4ebp1
Gnai2	9.64E-09	0.402073123	0.906	0.861	0.000198637	Act.Microglia	Gnai2
Timp2	9.96E-09	0.563193468	0.824	0.666	0.000205101	Act.Microglia	Timp2
Eef1d	1.03E-08	0.667926372	0.729	0.582	0.000211732	Act.Microglia	Eef1d
Cyb5a	1.07E-08	0.630645338	0.776	0.729	0.000220347	Act.Microglia	Cyb5a
Mfsd1	1.10E-08	0.977722756	0.388	0.186	0.000226169	Act.Microglia	Mfsd1
Lman2	1.10E-08	0.933110686	0.576	0.412	0.000227063	Act.Microglia	Lman2
Hk2	1.11E-08	0.692584949	0.282	0.095	0.000228402	Act.Microglia	Hk2
Rgs2	1.12E-08	1.154286184	0.612	0.467	0.000229778	Act.Microglia	Rgs2
Adap2	1.13E-08	0.374920354	0.365	0.134	0.000232216	Act.Microglia	Adap2
Metrnl	1.17E-08	1.083918978	0.271	0.102	0.000240399	Act.Microglia	Metrnl
Adipor1	1.58E-08	0.789868589	0.624	0.491	0.000324657	Act.Microglia	Adipor1
Map3k1	1.99E-08	0.614232943	0.353	0.136	0.000409847	Act.Microglia	Map3k1
Akr1a1	2.11E-08	0.433375177	0.894	0.786	0.000434442	Act.Microglia	Akr1a1
Mob1a	2.23E-08	0.804783345	0.412	0.197	0.000459913	Act.Microglia	Mob1a
Hspa1b	2.36E-08	0.976254654	0.518	0.302	0.00048693	Act.Microglia	Hspa1b
Ctsl	2.55E-08	0.472585492	0.765	0.636	0.000524642	Act.Microglia	Ctsl
Rpl15	2.60E-08	0.258692135	0.976	0.954	0.000535811	Act.Microglia	Rpl15
Trps1	2.63E-08	0.711662165	0.459	0.243	0.000542513	Act.Microglia	Trps1
Cd52	2.77E-08	0.553416183	0.294	0.102	0.000570534	Act.Microglia	Cd52
Eef2	2.85E-08	0.349092189	0.894	0.866	0.000587125	Act.Microglia	Eef2
Cd82	2.92E-08	0.585960545	0.318	0.116	0.000601371	Act.Microglia	Cd82
Ubc	3.36E-08	0.439040762	0.941	0.948	0.000691092	Act.Microglia	Ubc
Rab8b	4.02E-08	1.058422462	0.494	0.327	0.000827083	Act.Microglia	Rab8b
Sap30	4.06E-08	0.969105935	0.282	0.111	0.000836656	Act.Microglia	Sap30
Fbxw4	4.74E-08	1.11685805	0.435	0.255	0.000975449	Act.Microglia	Fbxw4
Iqgap1	4.82E-08	0.792649577	0.588	0.422	0.000993147	Act.Microglia	Iqgap1
Sirpa	5.57E-08	0.500574501	0.788	0.669	0.001148072	Act.Microglia	Sirpa
Tiparp	6.14E-08	0.979797471	0.388	0.19	0.001265351	Act.Microglia	Tiparp
Slc29a3	6.57E-08	0.644536386	0.329	0.134	0.00135286	Act.Microglia	Slc29a3
Eps15	6.67E-08	0.596730546	0.706	0.614	0.001374654	Act.Microglia	Eps15
Fnbp1	7.24E-08	0.677094466	0.529	0.321	0.001491365	Act.Microglia	Fnbp1
Smim1	7.82E-08	0.817224646	0.306	0.126	0.00161151	Act.Microglia	Smim1
Fosb	9.72E-08	0.833720882	0.694	0.628	0.00200281	Act.Microglia	Fosb
Egfl7	1.02E-07	0.303676383	0.588	0.418	0.002104895	Act.Microglia	Egfl7
Crlf3	1.05E-07	0.726527639	0.494	0.276	0.002168441	Act.Microglia	Crlf3
Adcy7	1.06E-07	0.961747291	0.259	0.1	0.002178424	Act.Microglia	Adcy7
Cited2	1.06E-07	1.285234939	0.565	0.437	0.002188441	Act.Microglia	Cited2
Rrbp1	1.16E-07	0.514429927	0.718	0.524	0.002383974	Act.Microglia	Rrbp1
Rps27l	1.16E-07	0.671262042	0.671	0.548	0.002389055	Act.Microglia	Rps27l
Neu1	1.21E-07	0.839288217	0.541	0.388	0.002493376	Act.Microglia	Neu1
Ralb	1.47E-07	0.796504839	0.412	0.215	0.003029671	Act.Microglia	Ralb
Zeb2	1.53E-07	0.420382392	0.871	0.794	0.003154112	Act.Microglia	Zeb2
Klf3	1.67E-07	0.566582565	0.518	0.281	0.003445511	Act.Microglia	Klf3
Serf2	1.71E-07	0.423263358	0.906	0.875	0.003516	Act.Microglia	Serf2
Iqgap2	2.23E-07	1.149093341	0.282	0.126	0.004588729	Act.Microglia	Iqgap2
Cflar	2.42E-07	0.589876115	0.482	0.267	0.004976925	Act.Microglia	Cflar
Pxn	2.83E-07	0.699999881	0.318	0.135	0.005830927	Act.Microglia	Pxn
Hspa8	3.07E-07	0.287713903	0.976	0.963	0.00632021	Act.Microglia	Hspa8
Erp29	3.17E-07	0.535753554	0.776	0.751	0.006521888	Act.Microglia	Erp29
Bcl10	3.18E-07	0.921164596	0.494	0.319	0.006544512	Act.Microglia	Bcl10
Jund	3.22E-07	0.436025094	0.929	0.948	0.006638273	Act.Microglia	Jund
Fkbp15	3.23E-07	0.912585745	0.365	0.186	0.006658684	Act.Microglia	Fkbp15
Tapbp	3.30E-07	0.920878893	0.506	0.326	0.006794195	Act.Microglia	Tapbp
Zfp90	3.46E-07	0.942067207	0.329	0.158	0.007134913	Act.Microglia	Zfp90
Ncoa4	4.48E-07	0.973994787	0.576	0.469	0.009226242	Act.Microglia	Ncoa4
Zfand5	4.72E-07	0.51110522	0.882	0.789	0.009728135	Act.Microglia	Zfand5
Cttnbp2nl	5.35E-07	0.633640932	0.447	0.237	0.011012257	Act.Microglia	Cttnbp2nl
Adam17	6.11E-07	0.636354261	0.365	0.172	0.01257873	Act.Microglia	Adam17
Rab11fip5	6.62E-07	0.923773053	0.435	0.28	0.013629227	Act.Microglia	Rab11fip5
Fam105a	7.51E-07	0.56062277	0.506	0.317	0.015462184	Act.Microglia	Fam105a
Rpl14	7.72E-07	0.318742509	0.976	0.936	0.015894458	Act.Microglia	Rpl14
Ifi27	1.24E-06	0.473475392	0.671	0.495	0.025455129	Act.Microglia	Ifi27
Arf4	1.49E-06	0.463140872	0.741	0.723	0.030713798	Act.Microglia	Arf4
H2-Q4	1.49E-06	0.456947385	0.294	0.119	0.03074195	Act.Microglia	H2-Q4
Irf1	1.61E-06	0.442961036	0.282	0.113	0.033127489	Act.Microglia	Irf1
Sft2d1	1.68E-06	0.832264637	0.635	0.555	0.034612103	Act.Microglia	Sft2d1
Uap1l1	1.78E-06	0.81029169	0.282	0.129	0.036600736	Act.Microglia	Uap1l1
Tmem256	1.78E-06	0.656270625	0.694	0.663	0.036688813	Act.Microglia	Tmem256
Ier2	1.83E-06	0.892647983	0.706	0.643	0.037714378	Act.Microglia	Ier2
Rps17	1.90E-06	0.328673967	0.918	0.873	0.039049021	Act.Microglia	Rps17
Npepl1	2.02E-06	0.481470556	0.271	0.108	0.041607093	Act.Microglia	Npepl1
Znrf2	2.18E-06	0.8230123	0.4	0.238	0.044970375	Act.Microglia	Znrf2
Cyfip1	2.44E-06	0.579739882	0.6	0.434	0.050159333	Act.Microglia	Cyfip1
Rpl23a	2.46E-06	0.370580469	0.859	0.863	0.05071222	Act.Microglia	Rpl23a
Slc25a5	2.66E-06	0.412293522	0.8	0.751	0.054696282	Act.Microglia	Slc25a5
Fcho2	3.42E-06	0.774684545	0.565	0.452	0.070523668	Act.Microglia	Fcho2
Ccl4	3.43E-06	0.465065559	0.306	0.131	0.070577621	Act.Microglia	Ccl4
Rgs19	3.59E-06	0.894447866	0.4	0.253	0.073945311	Act.Microglia	Rgs19
Mpeg1	3.69E-06	0.255835686	0.294	0.117	0.076068261	Act.Microglia	Mpeg1
Nhlrc3	3.96E-06	0.96738493	0.271	0.125	0.081537761	Act.Microglia	Nhlrc3
Rpl24	4.57E-06	0.271472315	0.976	0.938	0.094183473	Act.Microglia	Rpl24
D730003I15Rik	4.86E-06	0.954188677	0.259	0.116	0.10014206	Act.Microglia	D730003I15Rik
Ssh2	5.50E-06	0.797322255	0.6	0.526	0.113269049	Act.Microglia	Ssh2
Rpl36a	6.50E-06	0.317835512	0.918	0.843	0.133950459	Act.Microglia	Rpl36a
St6gal1	6.69E-06	0.933497979	0.282	0.135	0.137704856	Act.Microglia	St6gal1
Tpp1	7.58E-06	0.833649931	0.576	0.495	0.156135373	Act.Microglia	Tpp1
Pepd	7.70E-06	0.97356049	0.318	0.17	0.158607299	Act.Microglia	Pepd
Plekhf2	8.16E-06	0.603804933	0.259	0.111	0.168119601	Act.Microglia	Plekhf2
Myl12a	8.46E-06	0.25316622	0.565	0.353	0.174266214	Act.Microglia	Myl12a
Ppp1r18	8.70E-06	0.627879213	0.271	0.116	0.179242832	Act.Microglia	Ppp1r18
Slc3a2	9.19E-06	0.555997285	0.694	0.635	0.189196861	Act.Microglia	Slc3a2
Mthfs	9.37E-06	0.841563578	0.271	0.127	0.193039317	Act.Microglia	Mthfs
Abracl	1.11E-05	0.748700562	0.541	0.437	0.228048892	Act.Microglia	Abracl
Ncoa3	1.12E-05	0.926854143	0.412	0.267	0.230243838	Act.Microglia	Ncoa3
Trappc6a	1.14E-05	0.9867105	0.365	0.226	0.234605412	Act.Microglia	Trappc6a
BC017643	1.20E-05	0.878128127	0.318	0.17	0.246240918	Act.Microglia	BC017643
Zfp703	1.23E-05	0.838645612	0.329	0.18	0.254196423	Act.Microglia	Zfp703
Lamtor4	1.24E-05	0.481965489	0.729	0.701	0.255419052	Act.Microglia	Lamtor4
Flcn	1.34E-05	0.866327341	0.341	0.195	0.275684666	Act.Microglia	Flcn
Cstb	1.34E-05	0.821182905	0.541	0.464	0.275941452	Act.Microglia	Cstb
Ormdl2	1.51E-05	0.603845176	0.282	0.133	0.310296508	Act.Microglia	Ormdl2
Abhd12	1.55E-05	0.39589136	0.8	0.725	0.318850087	Act.Microglia	Abhd12
Camk1	1.61E-05	0.454741804	0.694	0.668	0.330601327	Act.Microglia	Camk1
Gnpda1	1.72E-05	1.054334092	0.318	0.183	0.353422929	Act.Microglia	Gnpda1
Mapkapk2	1.83E-05	0.784478801	0.365	0.216	0.376413235	Act.Microglia	Mapkapk2
Atp1b3	1.88E-05	0.38171668	0.659	0.576	0.388075789	Act.Microglia	Atp1b3
Rnf149	2.21E-05	0.769555348	0.529	0.455	0.455252811	Act.Microglia	Rnf149
Wnk1	2.24E-05	0.428987753	0.765	0.781	0.460856907	Act.Microglia	Wnk1
Eif3f	2.31E-05	0.475691266	0.718	0.721	0.474916145	Act.Microglia	Eif3f
Use1	2.36E-05	0.652193226	0.612	0.611	0.485783877	Act.Microglia	Use1
Rnh1	2.39E-05	0.591154292	0.412	0.244	0.491693281	Act.Microglia	Rnh1
Ccnl1	2.40E-05	0.518831906	0.671	0.63	0.494198042	Act.Microglia	Ccnl1
Ifrd1	2.61E-05	1.319574113	0.518	0.441	0.536648203	Act.Microglia	Ifrd1
Arhgap15	2.75E-05	1.016852283	0.294	0.166	0.566667534	Act.Microglia	Arhgap15
Ophn1	3.23E-05	0.735072271	0.471	0.342	0.664880594	Act.Microglia	Ophn1
Dram2	3.37E-05	0.869755679	0.447	0.321	0.694896971	Act.Microglia	Dram2
Stxbp3	3.48E-05	0.687453866	0.365	0.205	0.715847956	Act.Microglia	Stxbp3
Reep3	3.80E-05	0.387750345	0.624	0.43	0.783272591	Act.Microglia	Reep3
Atox1	4.30E-05	0.466283756	0.718	0.731	0.8850068	Act.Microglia	Atox1
Pou2f2	5.20E-05	0.453793393	0.553	0.43	1	Act.Microglia	Pou2f2
Galc	5.33E-05	1.117684957	0.329	0.2	1	Act.Microglia	Galc
2210016F16Rik	5.64E-05	0.931030353	0.329	0.201	1	Act.Microglia	2210016F16Rik
Hsp90b1	6.11E-05	0.330856177	0.871	0.858	1	Act.Microglia	Hsp90b1
Szrd1	6.11E-05	0.760516606	0.294	0.159	1	Act.Microglia	Szrd1
Stard9	6.71E-05	0.479846995	0.365	0.208	1	Act.Microglia	Stard9
Sh3gl1	8.15E-05	0.901380668	0.376	0.255	1	Act.Microglia	Sh3gl1
Pnpla2	8.24E-05	0.571210506	0.282	0.142	1	Act.Microglia	Pnpla2
2610507B11Rik	8.59E-05	0.874960685	0.494	0.433	1	Act.Microglia	2610507B11Rik
Rcbtb2	9.07E-05	0.677795869	0.329	0.188	1	Act.Microglia	Rcbtb2
Nfya	0.000105166	0.762130647	0.294	0.166	1	Act.Microglia	Nfya
Ppib	0.000108366	0.327858806	0.812	0.795	1	Act.Microglia	Ppib
Cyb5r1	0.000113718	0.930447608	0.329	0.212	1	Act.Microglia	Cyb5r1
Ssr4	0.000117904	0.335410918	0.729	0.732	1	Act.Microglia	Ssr4
Pros1	0.000137004	0.315519972	0.259	0.118	1	Act.Microglia	Pros1
Scp2	0.000137411	0.431936225	0.682	0.668	1	Act.Microglia	Scp2
Adam9	0.000151848	0.939847818	0.4	0.295	1	Act.Microglia	Adam9
Sem1	0.000152325	0.302110685	0.859	0.795	1	Act.Microglia	Sem1
Tpd52	0.000170309	0.451514477	0.671	0.643	1	Act.Microglia	Tpd52
Slc16a6	0.0001769	0.462703535	0.282	0.145	1	Act.Microglia	Slc16a6
Prex1	0.000202596	0.476524229	0.447	0.289	1	Act.Microglia	Prex1
Ncstn	0.000213657	0.767267309	0.412	0.309	1	Act.Microglia	Ncstn
Herpud1	0.000239022	0.899069323	0.529	0.466	1	Act.Microglia	Herpud1
Cdc42	0.000248187	0.276463058	0.906	0.909	1	Act.Microglia	Cdc42
Tob2	0.00025063	0.547391738	0.518	0.411	1	Act.Microglia	Tob2
Man2a1	0.000257594	0.906693057	0.306	0.193	1	Act.Microglia	Man2a1
Tor1aip1	0.000261299	0.604444533	0.447	0.316	1	Act.Microglia	Tor1aip1
Rassf3	0.000272809	0.567255815	0.318	0.186	1	Act.Microglia	Rassf3
Cib1	0.000274761	0.481211221	0.306	0.171	1	Act.Microglia	Cib1
Glmp	0.000276518	0.691650393	0.376	0.25	1	Act.Microglia	Glmp
Pid1	0.000310506	0.449082586	0.553	0.454	1	Act.Microglia	Pid1
Sav1	0.000344624	0.637748387	0.318	0.195	1	Act.Microglia	Sav1
Afap1l1	0.000384943	0.502894069	0.282	0.154	1	Act.Microglia	Afap1l1
Mtus1	0.000385219	0.398584562	0.447	0.29	1	Act.Microglia	Mtus1
AC149090.1	0.000392376	0.533951862	0.635	0.573	1	Act.Microglia	AC149090.1
Tfe3	0.000402318	0.931421712	0.412	0.317	1	Act.Microglia	Tfe3
Soat1	0.000413317	0.639363462	0.306	0.185	1	Act.Microglia	Soat1
Ago4	0.000438876	0.758109108	0.271	0.16	1	Act.Microglia	Ago4
Ebp	0.000462545	0.588899974	0.4	0.277	1	Act.Microglia	Ebp
Pdia6	0.000514144	0.467273529	0.635	0.602	1	Act.Microglia	Pdia6
Sh3bgrl	0.000519822	0.49696315	0.576	0.546	1	Act.Microglia	Sh3bgrl
Snx3	0.000524862	0.391222356	0.8	0.807	1	Act.Microglia	Snx3
Ptprj	0.000534364	0.698106317	0.459	0.388	1	Act.Microglia	Ptprj
Blnk	0.000539693	0.609571471	0.294	0.172	1	Act.Microglia	Blnk
Etfb	0.000566382	0.577978314	0.482	0.38	1	Act.Microglia	Etfb
Pkn1	0.000633446	0.717773437	0.459	0.373	1	Act.Microglia	Pkn1
Mcfd2	0.000665034	0.637222245	0.565	0.548	1	Act.Microglia	Mcfd2
Hdac9	0.000750459	0.831483638	0.306	0.205	1	Act.Microglia	Hdac9
Cyr61	0.000788307	0.36690513	0.447	0.296	1	Act.Microglia	Cyr61
Orai1	0.000791512	0.355491657	0.318	0.177	1	Act.Microglia	Orai1
Nacc2	0.000806186	0.424716965	0.329	0.195	1	Act.Microglia	Nacc2
Sh2b3	0.000823176	0.615154548	0.282	0.166	1	Act.Microglia	Sh2b3
Sdf2l1	0.000826981	0.77388234	0.424	0.33	1	Act.Microglia	Sdf2l1
Pacsin2	0.000832989	0.594970052	0.329	0.213	1	Act.Microglia	Pacsin2
Ankrd44	0.000838271	0.614041094	0.365	0.243	1	Act.Microglia	Ankrd44
Tmem141	0.000859355	0.720871493	0.447	0.38	1	Act.Microglia	Tmem141
Npm1	0.000868836	0.274382505	0.824	0.811	1	Act.Microglia	Npm1
Limd2	0.000880589	0.504832488	0.541	0.502	1	Act.Microglia	Limd2
Rap1a	0.000886796	0.328113879	0.682	0.66	1	Act.Microglia	Rap1a
Twf1	0.000941313	0.680282115	0.471	0.41	1	Act.Microglia	Twf1
Dhx40	0.001001209	1.109656339	0.282	0.181	1	Act.Microglia	Dhx40
Ctnnd1	0.001038956	0.698706146	0.424	0.334	1	Act.Microglia	Ctnnd1
Ptp4a2	0.001058938	0.386659934	0.694	0.736	1	Act.Microglia	Ptp4a2
Rpn2	0.001084114	0.436240595	0.6	0.554	1	Act.Microglia	Rpn2
Rela	0.001177707	0.506634314	0.306	0.185	1	Act.Microglia	Rela
Glb1	0.001200218	0.963178434	0.259	0.155	1	Act.Microglia	Glb1
Cox7a2l	0.001243269	0.265850968	0.859	0.834	1	Act.Microglia	Cox7a2l
Wwp2	0.001253901	0.732749467	0.306	0.204	1	Act.Microglia	Wwp2
Pde3b	0.001254164	0.314247566	0.318	0.187	1	Act.Microglia	Pde3b
D8Ertd738e	0.001297152	0.384254352	0.729	0.759	1	Act.Microglia	D8Ertd738e
Ankrd13a	0.001330784	0.510895277	0.329	0.209	1	Act.Microglia	Ankrd13a
Rnf166	0.001337081	0.868891037	0.341	0.252	1	Act.Microglia	Rnf166
Oat	0.001343321	0.511048393	0.494	0.45	1	Act.Microglia	Oat
Pabpc1	0.00137028	0.319414501	0.659	0.681	1	Act.Microglia	Pabpc1
Itgb1	0.001397521	0.457368688	0.494	0.374	1	Act.Microglia	Itgb1
Mtss1	0.001421915	0.544701112	0.471	0.369	1	Act.Microglia	Mtss1
Lamtor2	0.001424619	0.357389399	0.682	0.677	1	Act.Microglia	Lamtor2
Cpne3	0.001444514	0.582836176	0.318	0.198	1	Act.Microglia	Cpne3
Sec61b	0.001478413	0.478947842	0.635	0.662	1	Act.Microglia	Sec61b
Cerk	0.001516235	0.549789955	0.341	0.227	1	Act.Microglia	Cerk
Rab5c	0.001542067	0.47176204	0.612	0.642	1	Act.Microglia	Rab5c
P4hb	0.001589914	0.591613749	0.494	0.43	1	Act.Microglia	P4hb
Tpm3	0.001660463	0.315651181	0.776	0.759	1	Act.Microglia	Tpm3
Gapvd1	0.001739793	0.622729602	0.565	0.578	1	Act.Microglia	Gapvd1
Trmt112	0.001750089	0.655502362	0.553	0.57	1	Act.Microglia	Trmt112
Coro1b	0.001760475	0.653781557	0.376	0.278	1	Act.Microglia	Coro1b
Arhgap17	0.002213724	0.549095574	0.494	0.426	1	Act.Microglia	Arhgap17
Nr4a1	0.002242625	0.549772745	0.612	0.571	1	Act.Microglia	Nr4a1
Rsrp1	0.002399171	0.250394793	0.918	0.921	1	Act.Microglia	Rsrp1
Uba52	0.002513619	0.294794258	0.624	0.663	1	Act.Microglia	Uba52
Cln8	0.002528841	0.59611442	0.341	0.243	1	Act.Microglia	Cln8
Gstm1	0.002729363	0.296505923	0.318	0.199	1	Act.Microglia	Gstm1
Mknk2	0.002816412	0.675382377	0.329	0.238	1	Act.Microglia	Mknk2
Smpdl3a	0.002828644	0.425636218	0.282	0.174	1	Act.Microglia	Smpdl3a
Gm17056	0.002919528	0.859948563	0.329	0.239	1	Act.Microglia	Gm17056
Fam102b	0.003100176	0.513005991	0.471	0.408	1	Act.Microglia	Fam102b
Dusp22	0.00311402	0.901754475	0.365	0.303	1	Act.Microglia	Dusp22
5031439G07Rik	0.003298809	0.44882524	0.447	0.368	1	Act.Microglia	5031439G07Rik
Bmp2k	0.003781073	0.269470766	0.306	0.182	1	Act.Microglia	Bmp2k
Rnpep	0.003824652	0.777829879	0.435	0.394	1	Act.Microglia	Rnpep
Ccnd1	0.004039574	0.280905671	0.376	0.262	1	Act.Microglia	Ccnd1
Mvp	0.004080572	0.651950174	0.341	0.255	1	Act.Microglia	Mvp
Cdk9	0.004307001	0.46695165	0.506	0.482	1	Act.Microglia	Cdk9
Zfp710	0.004718476	0.641530069	0.259	0.166	1	Act.Microglia	Zfp710
Anapc15	0.005064775	0.90162705	0.306	0.237	1	Act.Microglia	Anapc15
Pnrc1	0.005342401	0.330142475	0.635	0.683	1	Act.Microglia	Pnrc1
Snx29	0.006384701	0.742940152	0.294	0.209	1	Act.Microglia	Snx29
Fez2	0.006509024	0.585010576	0.424	0.361	1	Act.Microglia	Fez2
Pgd	0.006666412	0.758333954	0.329	0.255	1	Act.Microglia	Pgd
Edem2	0.006667394	0.429981399	0.294	0.192	1	Act.Microglia	Edem2
Rasa1	0.007541625	0.619006885	0.482	0.489	1	Act.Microglia	Rasa1
Rnf150	0.007816273	0.714425728	0.459	0.445	1	Act.Microglia	Rnf150
Ggh	0.008241612	0.306871914	0.376	0.266	1	Act.Microglia	Ggh
Osbpl11	0.008634496	0.576140418	0.259	0.173	1	Act.Microglia	Osbpl11
Ap1s2	0.0088946	0.364459419	0.353	0.265	1	Act.Microglia	Ap1s2
Actr3	0.009579545	0.355777389	0.718	0.719	1	Act.Microglia	Actr3
Kdm7a	0.009629089	0.5193356	0.482	0.47	1	Act.Microglia	Kdm7a
Tln2	0.009697055	0.809989921	0.459	0.465	1	Act.Microglia	Tln2
Dnm2	0.009750437	0.401267556	0.353	0.255	1	Act.Microglia	Dnm2
Gja1	0	4.272841103	0.978	0.033	0	Astro	Gja1
Aldoc	0	4.109031332	0.99	0.217	0	Astro	Aldoc
Slc1a3	0	3.823326442	0.992	0.212	0	Astro	Slc1a3
Plpp3	0	3.813799181	0.986	0.179	0	Astro	Plpp3
Ntsr2	0	3.747761509	0.95	0.076	0	Astro	Ntsr2
Id4	0	3.711664554	0.966	0.123	0	Astro	Id4
Cldn10	0	3.673985953	0.938	0.105	0	Astro	Cldn10
Mfge8	0	3.570129433	0.976	0.143	0	Astro	Mfge8
Aqp4	0	3.515222277	0.847	0.014	0	Astro	Aqp4
F3	0	3.510897852	0.913	0.044	0	Astro	F3
Slc7a11	0	3.463657286	0.847	0.052	0	Astro	Slc7a11
Hopx	0	3.457439022	0.855	0.094	0	Astro	Hopx
Slc4a4	0	3.426266602	0.901	0.097	0	Astro	Slc4a4
Gjb6	0	3.40359478	0.821	0.005	0	Astro	Gjb6
Fgfr3	0	3.344767822	0.823	0.019	0	Astro	Fgfr3
Htra1	0	3.325313538	0.97	0.149	0	Astro	Htra1
Fam107a	0	3.312551277	0.865	0.031	0	Astro	Fam107a
Slc7a10	0	3.264050983	0.845	0.027	0	Astro	Slc7a10
Clu	0	3.252561818	0.988	0.488	0	Astro	Clu
Pla2g71	0	3.250781587	0.849	0.036	0	Astro	Pla2g7
Mt11	0	3.222937672	0.986	0.569	0	Astro	Mt1
Mt2	0	3.184918705	0.883	0.079	0	Astro	Mt2
Btbd17	0	3.170190809	0.76	0.015	0	Astro	Btbd17
Sox9	0	3.134668307	0.853	0.109	0	Astro	Sox9
Tst	0	3.118200537	0.819	0.032	0	Astro	Tst
S1pr1	0	3.065885313	0.968	0.106	0	Astro	S1pr1
Acsbg1	0	3.044646016	0.73	0.01	0	Astro	Acsbg1
Mlc1	0	2.985011198	0.698	0.007	0	Astro	Mlc1
Gpr37l1	0	2.955488021	0.984	0.1	0	Astro	Gpr37l1
Slc25a18	0	2.932980543	0.7	0.011	0	Astro	Slc25a18
Fjx1	0	2.887350049	0.883	0.315	0	Astro	Fjx1
Phkg1	0	2.848166386	0.772	0.145	0	Astro	Phkg1
Prdx6	0	2.83266259	0.976	0.495	0	Astro	Prdx6
Grin2c	0	2.830040593	0.625	0.003	0	Astro	Grin2c
Appl2	0	2.783058709	0.843	0.127	0	Astro	Appl2
Dio2	0	2.766471601	0.554	0.013	0	Astro	Dio2
Ndrg2	0	2.737863105	0.972	0.301	0	Astro	Ndrg2
Slc6a11	0	2.732879536	0.855	0.258	0	Astro	Slc6a11
Rorb	0	2.724694625	0.784	0.113	0	Astro	Rorb
Dbx2	0	2.706524147	0.631	0.027	0	Astro	Dbx2
Gm3764	0	2.705655746	0.944	0.403	0	Astro	Gm3764
Slc39a12	0	2.702520967	0.581	0.008	0	Astro	Slc39a12
Prex2	0	2.689935009	0.835	0.099	0	Astro	Prex2
Slc27a1	0	2.68535595	0.851	0.243	0	Astro	Slc27a1
Lhx2	0	2.65144865	0.75	0.12	0	Astro	Lhx2
Tril	0	2.627510116	0.855	0.093	0	Astro	Tril
Slc1a2	0	2.61689563	1	0.624	0	Astro	Slc1a2
Gstm11	0	2.593488052	0.859	0.184	0	Astro	Gstm1
Nwd1	0	2.588177332	0.575	0.026	0	Astro	Nwd1
Atp1a2	0	2.578450766	0.99	0.259	0	Astro	Atp1a2
Tlcd1	0	2.571081476	0.647	0.036	0	Astro	Tlcd1
Entpd2	0	2.558945648	0.518	0.006	0	Astro	Entpd2
Etnppl	0	2.546247091	0.431	0.005	0	Astro	Etnppl
Ezr	0	2.522028813	0.591	0.048	0	Astro	Ezr
Luzp2	0	2.492357856	0.917	0.192	0	Astro	Luzp2
Thrsp	0	2.458867545	0.677	0.076	0	Astro	Thrsp
Atp1b2	0	2.457889075	0.938	0.37	0	Astro	Atp1b2
Cbs	0	2.44881298	0.522	0.011	0	Astro	Cbs
Sox2	0	2.448647276	0.865	0.154	0	Astro	Sox2
Apoe1	0	2.443239504	0.998	0.423	0	Astro	Apoe
Pou3f2	0	2.427906323	0.685	0.14	0	Astro	Pou3f2
Eva1a	0	2.403488645	0.526	0.016	0	Astro	Eva1a
Fzd2	0	2.399053232	0.49	0.007	0	Astro	Fzd2
Pax6	0	2.381445877	0.506	0.012	0	Astro	Pax6
Bcan	0	2.374511834	0.96	0.117	0	Astro	Bcan
Cyp4f15	0	2.369460862	0.476	0.002	0	Astro	Cyp4f15
AI464131	0	2.335635675	0.492	0.016	0	Astro	AI464131
Slc15a21	0	2.32916571	0.573	0.042	0	Astro	Slc15a2
Igfbp2	0	2.289576176	0.397	0.022	0	Astro	Igfbp2
Slc9a3r11	0	2.276632339	0.617	0.059	0	Astro	Slc9a3r1
Plcd4	0	2.274180436	0.433	0.011	0	Astro	Plcd4
Gabrg1	0	2.265476864	0.56	0.049	0	Astro	Gabrg1
Hapln1	0	2.264758967	0.506	0.025	0	Astro	Hapln1
Oaf	0	2.253334424	0.54	0.032	0	Astro	Oaf
Tubb2b	0	2.228529633	0.843	0.229	0	Astro	Tubb2b
Rfx4	0	2.209666868	0.54	0.023	0	Astro	Rfx4
Arhgef26	0	2.19609595	0.516	0.047	0	Astro	Arhgef26
Sox1	0	2.169522625	0.454	0.027	0	Astro	Sox1
Cxcl14	0	2.147644906	0.875	0.071	0	Astro	Cxcl14
Ppp1r3g	0	2.139078513	0.385	0.001	0	Astro	Ppp1r3g
Lfng	0	2.132173053	0.464	0.03	0	Astro	Lfng
Ppp1r3c	0	2.125419141	0.381	0.012	0	Astro	Ppp1r3c
Hepacam	0	2.113894813	0.774	0.125	0	Astro	Hepacam
Ranbp3l	0	2.087665726	0.367	0.004	0	Astro	Ranbp3l
Gldc	0	2.084850666	0.403	0.011	0	Astro	Gldc
Hes5	0	2.083620845	0.548	0.078	0	Astro	Hes5
Chrdl1	0	2.069278189	0.343	0.005	0	Astro	Chrdl1
Atp13a4	0	2.068237108	0.377	0.004	0	Astro	Atp13a4
Gli3	0	2.06307376	0.359	0.005	0	Astro	Gli3
Itih3	0	2.059890362	0.435	0.025	0	Astro	Itih3
Lcat	0	2.046561773	0.377	0.014	0	Astro	Lcat
Prodh	0	2.040252892	0.393	0.016	0	Astro	Prodh
Aldh1l1	0	2.021151435	0.369	0.01	0	Astro	Aldh1l1
Fam20a	0	1.990886387	0.391	0.034	0	Astro	Fam20a
Vcam11	0	1.990325628	0.546	0.049	0	Astro	Vcam1
Lgi4	0	1.980228289	0.343	0.02	0	Astro	Lgi4
Sdc41	0	1.979535545	0.575	0.059	0	Astro	Sdc4
Fam181b	0	1.973356363	0.54	0.071	0	Astro	Fam181b
Bmpr1b	0	1.973330152	0.367	0.034	0	Astro	Bmpr1b
Slc6a1	0	1.961582283	0.903	0.199	0	Astro	Slc6a1
Emx2	0	1.961064486	0.337	0.007	0	Astro	Emx2
Slc38a3	0	1.95930485	0.637	0.083	0	Astro	Slc38a3
Gas1	0	1.938507537	0.516	0.051	0	Astro	Gas1
Hsd11b1	0	1.926833338	0.298	0.006	0	Astro	Hsd11b1
Ddo	0	1.916785959	0.323	0.012	0	Astro	Ddo
Slc7a2	0	1.904301867	0.371	0.016	0	Astro	Slc7a2
Scara3	0	1.897493025	0.333	0.027	0	Astro	Scara3
Daam2	0	1.880627745	0.538	0.074	0	Astro	Daam2
Ephx2	0	1.880502659	0.331	0.027	0	Astro	Ephx2
Cyp2d22	0	1.804710558	0.442	0.046	0	Astro	Cyp2d22
Emx2os	0	1.79205749	0.282	0.005	0	Astro	Emx2os
2900052N01Rik	0	1.776570805	0.282	0.006	0	Astro	2900052N01Rik
Gm266	0	1.767206358	0.266	0.01	0	Astro	Gm266
Gpc5	0	1.761356482	0.476	0.053	0	Astro	Gpc5
Gramd3	0	1.734690301	0.375	0.031	0	Astro	Gramd3
Gm10561	0	1.733913117	0.278	0.007	0	Astro	Gm10561
Gm14964	0	1.718960627	0.361	0.029	0	Astro	Gm14964
Gm13111	0	1.707577666	0.256	0.002	0	Astro	Gm13111
Prelp	0	1.585495912	0.278	0.017	0	Astro	Prelp
Ptprz1	0	1.572378625	0.956	0.192	0	Astro	Ptprz1
Ednrb	0	1.437003031	0.645	0.093	0	Astro	Ednrb
Slco1c1	0	1.33397014	0.758	0.103	0	Astro	Slco1c1
Glul	2.61E-304	2.214062282	0.998	0.658	5.39E-300	Astro	Glul
Mgll	2.99E-291	2.575247683	0.944	0.5	6.16E-287	Astro	Mgll
Sox21	1.58E-287	1.659851649	0.371	0.036	3.25E-283	Astro	Sox21
Vegfa	5.18E-286	2.415661632	0.728	0.186	1.07E-281	Astro	Vegfa
Dclk1	3.74E-284	1.897142846	0.974	0.639	7.71E-280	Astro	Dclk1
Rgma	1.07E-281	2.147886856	0.633	0.13	2.21E-277	Astro	Rgma
Smpdl3a1	4.55E-281	2.157807232	0.698	0.162	9.36E-277	Astro	Smpdl3a
Pbxip1	2.94E-279	1.923302588	0.583	0.102	6.06E-275	Astro	Pbxip1
Mt3	1.47E-278	2.050206336	0.968	0.613	3.03E-274	Astro	Mt3
Ttyh1	1.48E-278	2.219114195	0.956	0.581	3.05E-274	Astro	Ttyh1
Mertk1	6.04E-273	1.742936331	0.667	0.134	1.24E-268	Astro	Mertk
Msmo1	3.06E-272	2.491688369	0.931	0.537	6.30E-268	Astro	Msmo1
Nkain4	7.60E-272	2.511100497	0.75	0.22	1.57E-267	Astro	Nkain4
Cmtm5	2.94E-271	1.424445618	0.671	0.122	6.05E-267	Astro	Cmtm5
Fgd6	1.31E-270	1.687809597	0.325	0.03	2.69E-266	Astro	Fgd6
Msi2	1.31E-269	2.337554348	0.923	0.486	2.70E-265	Astro	Msi2
Dtna	8.85E-269	2.318255405	0.927	0.541	1.82E-264	Astro	Dtna
4930488L21Rik	1.06E-262	1.593843177	0.254	0.018	2.18E-258	Astro	4930488L21Rik
Tmem47	4.75E-259	2.369178023	0.706	0.195	9.77E-255	Astro	Tmem47
Acsl3	2.19E-256	2.305665734	0.909	0.512	4.51E-252	Astro	Acsl3
Zic5	4.36E-256	1.578231322	0.302	0.027	8.97E-252	Astro	Zic5
Chst2	2.03E-254	2.231109515	0.871	0.378	4.17E-250	Astro	Chst2
Zbtb20	7.00E-252	1.721930662	0.954	0.448	1.44E-247	Astro	Zbtb20
Cyp2j9	6.55E-250	1.615667749	0.323	0.032	1.35E-245	Astro	Cyp2j9
Egfr	7.75E-243	1.588891251	0.266	0.022	1.60E-238	Astro	Egfr
Rapgef3	9.21E-242	1.858716059	0.536	0.098	1.90E-237	Astro	Rapgef3
Utp14b	1.45E-241	2.442567478	0.611	0.143	2.99E-237	Astro	Utp14b
Timp3	3.83E-241	1.366823358	0.728	0.17	7.88E-237	Astro	Timp3
Fabp7	2.80E-240	1.422402192	0.595	0.106	5.76E-236	Astro	Fabp7
Abhd3	4.73E-239	2.012046139	0.54	0.105	9.75E-235	Astro	Abhd3
Sparcl1	3.06E-238	1.5563477	0.984	0.73	6.31E-234	Astro	Sparcl1
Phgdh	3.42E-238	1.581306879	0.683	0.157	7.05E-234	Astro	Phgdh
Gstm5	4.70E-237	2.068096495	0.921	0.564	9.68E-233	Astro	Gstm5
Arhgap5	5.83E-236	1.819118737	0.954	0.742	1.20E-231	Astro	Arhgap5
Cspg5	2.42E-232	1.63532274	0.982	0.623	4.99E-228	Astro	Cspg5
Malat1	2.61E-232	1.211746532	0.984	0.993	5.38E-228	Astro	Malat1
Fxyd1	8.03E-232	2.164081518	0.583	0.132	1.65E-227	Astro	Fxyd1
Sfxn5	2.67E-230	2.456650545	0.714	0.233	5.49E-226	Astro	Sfxn5
Acsl6	2.22E-229	2.414525601	0.798	0.338	4.58E-225	Astro	Acsl6
Gnao1	1.07E-228	1.544231529	0.944	0.667	2.21E-224	Astro	Gnao1
Lppos	7.49E-228	1.708772709	0.304	0.031	1.54E-223	Astro	Lppos
Slc13a5	4.51E-227	1.600854791	0.266	0.024	9.29E-223	Astro	Slc13a5
Ckb	7.39E-227	1.255000208	0.992	0.898	1.52E-222	Astro	Ckb
Car2	1.64E-223	0.473276015	0.752	0.171	3.37E-219	Astro	Car2
Pdpn	5.96E-223	1.449146492	0.268	0.024	1.23E-218	Astro	Pdpn
Scg3	1.45E-219	2.234339255	0.839	0.43	2.99E-215	Astro	Scg3
Npas3	9.17E-219	1.750005525	0.569	0.12	1.89E-214	Astro	Npas3
Nr2e1	4.02E-218	1.669551073	0.3	0.032	8.28E-214	Astro	Nr2e1
Il18	2.25E-217	1.880750984	0.623	0.157	4.63E-213	Astro	Il18
Mmd2	2.10E-212	2.098398405	0.823	0.382	4.32E-208	Astro	Mmd2
Pantr1	1.16E-209	2.118978557	0.81	0.373	2.39E-205	Astro	Pantr1
Rbp1	6.24E-205	1.61487891	0.333	0.042	1.29E-200	Astro	Rbp1
Trps11	4.06E-200	2.063865002	0.692	0.233	8.35E-196	Astro	Trps1
Ptn	9.32E-195	1.224181763	0.988	0.661	1.92E-190	Astro	Ptn
Son	9.42E-195	1.290473009	0.952	0.895	1.94E-190	Astro	Son
Fgfrl1	7.43E-188	1.556802378	0.345	0.049	1.53E-183	Astro	Fgfrl1
Myo6	3.39E-186	1.79026801	0.718	0.255	6.98E-182	Astro	Myo6
Tcf7l2	9.74E-186	1.542541097	0.468	0.091	2.01E-181	Astro	Tcf7l2
Metrn	2.50E-185	1.544623444	0.446	0.082	5.15E-181	Astro	Metrn
Srebf1	3.22E-183	1.71901698	0.472	0.097	6.63E-179	Astro	Srebf1
Kcnj16	3.81E-180	1.463556671	0.258	0.028	7.84E-176	Astro	Kcnj16
Fgfr1	6.49E-180	2.008412043	0.621	0.198	1.34E-175	Astro	Fgfr1
Ntrk2	6.60E-180	1.259751025	0.942	0.638	1.36E-175	Astro	Ntrk2
Rmst	2.34E-179	2.175472665	0.528	0.136	4.82E-175	Astro	Rmst
Cd631	7.20E-178	1.351727217	0.855	0.357	1.48E-173	Astro	Cd63
Glud1	1.50E-176	1.858085752	0.821	0.494	3.09E-172	Astro	Glud1
Slc30a10	1.57E-174	1.879997165	0.45	0.094	3.23E-170	Astro	Slc30a10
Tlr3	1.85E-174	1.481025912	0.3	0.039	3.80E-170	Astro	Tlr3
S100a1	4.33E-172	1.032521794	0.698	0.194	8.92E-168	Astro	S100a1
Clmn	6.96E-171	1.937290944	0.708	0.281	1.43E-166	Astro	Clmn
Dbi	9.05E-170	1.297631369	0.96	0.702	1.86E-165	Astro	Dbi
Cpe	1.94E-164	1.189872945	0.97	0.691	4.00E-160	Astro	Cpe
Pnisr	6.26E-164	1.177167242	0.921	0.854	1.29E-159	Astro	Pnisr
Csrp1	1.98E-163	0.801737738	0.738	0.231	4.07E-159	Astro	Csrp1
CT025619.1	4.83E-163	2.115986998	0.49	0.125	9.96E-159	Astro	CT025619.1
Naaa	5.63E-163	1.867745744	0.417	0.086	1.16E-158	Astro	Naaa
Plxnb1	6.09E-160	1.592583426	0.385	0.072	1.25E-155	Astro	Plxnb1
Frmd4a	3.48E-158	1.613382955	0.825	0.502	7.17E-154	Astro	Frmd4a
Timp4	1.22E-155	1.891492907	0.589	0.194	2.51E-151	Astro	Timp4
Cst3	5.26E-155	0.482153994	0.996	0.935	1.08E-150	Astro	Cst3
Slitrk2	1.10E-154	1.812825616	0.458	0.108	2.26E-150	Astro	Slitrk2
Trim9	4.80E-154	1.66687564	0.812	0.535	9.89E-150	Astro	Trim9
Kcnk1	4.92E-154	1.983105665	0.746	0.415	1.01E-149	Astro	Kcnk1
Gpld1	1.61E-153	1.604442966	0.365	0.067	3.32E-149	Astro	Gpld1
Igdcc4	1.54E-152	1.972206002	0.508	0.144	3.17E-148	Astro	Igdcc4
St3gal4	1.56E-151	1.645782487	0.373	0.072	3.21E-147	Astro	St3gal4
Gpm6b	3.62E-151	0.976973328	0.966	0.723	7.46E-147	Astro	Gpm6b
Pou3f3	1.58E-150	1.732355687	0.718	0.333	3.25E-146	Astro	Pou3f3
Tsc22d4	4.83E-149	1.35431725	0.794	0.37	9.94E-145	Astro	Tsc22d4
Tspan7	3.23E-148	0.972875074	0.972	0.719	6.66E-144	Astro	Tspan7
Eps81	6.30E-147	1.551816207	0.49	0.125	1.30E-142	Astro	Eps8
Zic1	2.41E-146	1.238233703	0.377	0.069	4.96E-142	Astro	Zic1
Nrarp	2.79E-146	1.476308869	0.385	0.075	5.75E-142	Astro	Nrarp
Id2	2.90E-146	1.303661399	0.891	0.647	5.96E-142	Astro	Id2
Myo10	1.28E-145	1.44424165	0.565	0.165	2.65E-141	Astro	Myo10
Ogt	2.51E-142	1.07248174	0.919	0.822	5.18E-138	Astro	Ogt
Cadm1	1.03E-140	1.17678266	0.901	0.728	2.12E-136	Astro	Cadm1
Ddhd1	4.02E-140	1.76753818	0.768	0.489	8.28E-136	Astro	Ddhd1
S100a16	1.35E-139	0.78894533	0.76	0.241	2.77E-135	Astro	S100a16
St6galnac5	1.34E-138	1.918018369	0.714	0.386	2.76E-134	Astro	St6galnac5
Emp2	5.18E-138	1.399517298	0.325	0.056	1.07E-133	Astro	Emp2
Pdlim4	3.56E-137	1.374376578	0.325	0.057	7.34E-133	Astro	Pdlim4
Nat8f1	3.60E-137	1.869251725	0.464	0.126	7.42E-133	Astro	Nat8f1
Ldhb	7.28E-137	1.122793304	0.911	0.752	1.50E-132	Astro	Ldhb
Rgcc	6.08E-136	1.033821227	0.593	0.162	1.25E-131	Astro	Rgcc
Ugp2	9.69E-136	1.867553665	0.724	0.412	2.00E-131	Astro	Ugp2
Prnp	1.76E-135	0.837720717	0.966	0.784	3.62E-131	Astro	Prnp
Cntfr	1.81E-135	1.908638015	0.599	0.234	3.72E-131	Astro	Cntfr
Serpine2	8.28E-134	0.955422924	0.78	0.305	1.71E-129	Astro	Serpine2
Prrx1	7.20E-133	1.358373821	0.302	0.05	1.48E-128	Astro	Prrx1
Acss1	2.85E-131	1.540588321	0.286	0.048	5.87E-127	Astro	Acss1
Ccdc88a	4.94E-131	1.276588601	0.841	0.68	1.02E-126	Astro	Ccdc88a
Sash1	4.71E-130	1.574238618	0.651	0.273	9.71E-126	Astro	Sash1
Igsf11	5.77E-130	1.497395567	0.292	0.05	1.19E-125	Astro	Igsf11
Sat11	9.48E-127	1.275503816	0.812	0.451	1.95E-122	Astro	Sat1
Qk	6.49E-125	0.887867845	0.964	0.763	1.34E-120	Astro	Qk
Lmcd1	8.21E-125	1.229341276	0.268	0.042	1.69E-120	Astro	Lmcd1
Ttyh3	9.61E-125	1.750632576	0.736	0.486	1.98E-120	Astro	Ttyh3
Id3	1.34E-124	1.049775249	0.558	0.152	2.75E-120	Astro	Id3
Gprc5b	4.10E-124	1.204087177	0.506	0.139	8.44E-120	Astro	Gprc5b
Agpat5	1.22E-122	1.753222803	0.724	0.443	2.51E-118	Astro	Agpat5
Elovl5	1.56E-122	1.678064495	0.536	0.188	3.22E-118	Astro	Elovl5
Cnn3	2.88E-122	1.521285053	0.538	0.177	5.92E-118	Astro	Cnn3
Adk	2.07E-121	1.746394897	0.698	0.398	4.27E-117	Astro	Adk
Prdx11	3.63E-121	0.923026294	0.921	0.849	7.47E-117	Astro	Prdx1
Cbr3	3.83E-121	1.462805448	0.308	0.058	7.89E-117	Astro	Cbr3
Lpp	7.64E-121	1.41281038	0.407	0.098	1.57E-116	Astro	Lpp
Gabrb1	1.11E-120	1.204854652	0.825	0.559	2.29E-116	Astro	Gabrb1
Ptch1	1.12E-119	1.930307906	0.585	0.246	2.30E-115	Astro	Ptch1
Asrgl1	5.11E-119	1.583811725	0.681	0.337	1.05E-114	Astro	Asrgl1
Agmo	8.73E-118	1.381170174	0.27	0.046	1.80E-113	Astro	Agmo
Pdgfrb	1.08E-116	0.589897674	0.315	0.056	2.23E-112	Astro	Pdgfrb
Lsamp	2.51E-116	1.016894901	0.861	0.629	5.16E-112	Astro	Lsamp
4930402H24Rik	4.09E-116	1.543685015	0.754	0.537	8.42E-112	Astro	4930402H24Rik
Paqr7	1.27E-115	1.836767809	0.607	0.277	2.62E-111	Astro	Paqr7
Mid1ip1	1.54E-115	1.408304679	0.688	0.327	3.17E-111	Astro	Mid1ip1
Zfp36l21	4.24E-110	1.072273361	0.712	0.306	8.74E-106	Astro	Zfp36l2
Nfia	4.47E-110	1.229275421	0.81	0.591	9.20E-106	Astro	Nfia
Scrg1	5.38E-110	1.019346332	0.377	0.082	1.11E-105	Astro	Scrg1
Enho	1.38E-109	1.673607652	0.71	0.447	2.83E-105	Astro	Enho
Scd2	3.29E-109	0.758087665	0.913	0.739	6.77E-105	Astro	Scd2
Mro	7.32E-109	1.692466918	0.393	0.107	1.51E-104	Astro	Mro
Gria2	6.42E-108	0.894836612	0.931	0.664	1.32E-103	Astro	Gria2
Adgrg1	1.75E-107	1.389861466	0.653	0.292	3.60E-103	Astro	Adgrg1
Slc1a4	3.56E-106	2.004974359	0.554	0.244	7.34E-102	Astro	Slc1a4
Etv4	6.53E-106	1.26378303	0.252	0.044	1.34E-101	Astro	Etv4
Klf15	1.52E-105	1.632115416	0.335	0.08	3.13E-101	Astro	Klf15
S100b	8.46E-105	1.084549526	0.494	0.15	1.74E-100	Astro	S100b
Rasa2	5.48E-104	1.805055701	0.645	0.365	1.13E-99	Astro	Rasa2
Macf1	6.28E-104	1.086187369	0.831	0.761	1.29E-99	Astro	Macf1
Rsrp11	3.11E-103	0.73165386	0.925	0.921	6.41E-99	Astro	Rsrp1
Eci1	1.69E-102	1.522142569	0.456	0.149	3.47E-98	Astro	Eci1
Tcf4	2.20E-102	0.730923683	0.938	0.908	4.52E-98	Astro	Tcf4
Ntm	3.26E-102	1.199487425	0.772	0.474	6.72E-98	Astro	Ntm
Rab34	4.36E-102	1.711126565	0.55	0.235	8.97E-98	Astro	Rab34
Fermt2	1.22E-101	1.250459476	0.754	0.474	2.52E-97	Astro	Fermt2
Lgr4	2.09E-101	1.947355368	0.413	0.13	4.30E-97	Astro	Lgr4
Lrp4	1.02E-100	1.328842062	0.256	0.047	2.11E-96	Astro	Lrp4
Notch21	3.13E-100	1.329822489	0.27	0.053	6.44E-96	Astro	Notch2
Pygb	4.04E-100	1.84151439	0.53	0.229	8.31E-96	Astro	Pygb
Crot	1.24E-99	1.674935933	0.401	0.119	2.56E-95	Astro	Crot
Nrxn1	7.12E-99	0.793706077	0.925	0.647	1.47E-94	Astro	Nrxn1
Lxn	2.94E-98	1.746861886	0.383	0.112	6.06E-94	Astro	Lxn
Pon2	3.02E-97	1.219502603	0.454	0.139	6.21E-93	Astro	Pon2
Rftn2	4.95E-97	1.232569932	0.276	0.056	1.02E-92	Astro	Rftn2
Rgs20	6.05E-96	1.879178785	0.427	0.146	1.25E-91	Astro	Rgs20
Acaa2	2.41E-95	1.403509773	0.306	0.07	4.97E-91	Astro	Acaa2
Prdm16	9.07E-95	1.283006729	0.258	0.05	1.87E-90	Astro	Prdm16
Serpinh1	2.95E-94	0.973706579	0.369	0.09	6.07E-90	Astro	Serpinh1
Gsap	2.36E-90	1.330266905	0.284	0.063	4.85E-86	Astro	Gsap
Cpeb4	4.11E-90	1.384916325	0.724	0.585	8.47E-86	Astro	Cpeb4
Lix1	1.52E-89	1.686056973	0.613	0.371	3.12E-85	Astro	Lix1
Tead1	2.15E-88	1.582237098	0.393	0.125	4.42E-84	Astro	Tead1
Leng8	5.17E-85	1.232378319	0.748	0.644	1.06E-80	Astro	Leng8
Arglu1	6.53E-85	0.816120568	0.869	0.835	1.34E-80	Astro	Arglu1
Sh3pxd2b1	1.02E-84	1.49914862	0.252	0.055	2.11E-80	Astro	Sh3pxd2b
Pitpnc1	1.79E-84	1.101649334	0.722	0.481	3.69E-80	Astro	Pitpnc1
Sall3	1.27E-83	1.093385618	0.286	0.065	2.61E-79	Astro	Sall3
Tmem176a1	1.06E-82	0.919461541	0.504	0.172	2.18E-78	Astro	Tmem176a
Pmm1	2.40E-82	1.104466119	0.75	0.612	4.94E-78	Astro	Pmm1
Hmgn3	2.52E-82	1.212904217	0.724	0.603	5.18E-78	Astro	Hmgn3
Nckap5	4.48E-82	1.514842155	0.337	0.097	9.24E-78	Astro	Nckap5
1190005I06Rik	1.61E-81	1.406458399	0.298	0.077	3.31E-77	Astro	1190005I06Rik
Snrnp70	3.76E-81	0.83744596	0.841	0.814	7.75E-77	Astro	Snrnp70
Zfp36l11	9.49E-81	0.705608028	0.744	0.321	1.96E-76	Astro	Zfp36l1
Bcl2	8.02E-80	1.575642773	0.601	0.37	1.65E-75	Astro	Bcl2
Fabp5	1.69E-79	0.888388172	0.819	0.648	3.48E-75	Astro	Fabp5
Kcnj10	2.44E-79	1.192136965	0.365	0.107	5.03E-75	Astro	Kcnj10
Ahcyl1	4.69E-79	1.2636216	0.72	0.627	9.66E-75	Astro	Ahcyl1
2310022B05Rik	9.97E-79	1.488191324	0.425	0.157	2.05E-74	Astro	2310022B05Rik
Idi1	1.93E-78	1.711504631	0.597	0.375	3.97E-74	Astro	Idi1
Mat2a	2.59E-78	0.915171702	0.823	0.818	5.34E-74	Astro	Mat2a
Mtss1l	6.22E-77	1.413771312	0.599	0.343	1.28E-72	Astro	Mtss1l
Tmem176b1	6.40E-77	0.815726569	0.567	0.217	1.32E-72	Astro	Tmem176b
Notch1	9.41E-77	0.972889852	0.464	0.159	1.94E-72	Astro	Notch1
S100a13	1.24E-76	0.796798203	0.613	0.254	2.55E-72	Astro	S100a13
Agl	2.70E-76	1.593466937	0.464	0.2	5.57E-72	Astro	Agl
Sema4b	8.00E-76	1.655477444	0.361	0.122	1.65E-71	Astro	Sema4b
Mfap3l	2.39E-75	1.738626035	0.375	0.133	4.93E-71	Astro	Mfap3l
C130071C03Rik	5.99E-75	1.708940512	0.611	0.413	1.23E-70	Astro	C130071C03Rik
Zfyve21	1.05E-74	1.297947038	0.323	0.094	2.17E-70	Astro	Zfyve21
Ttc14	7.86E-74	0.813048284	0.817	0.763	1.62E-69	Astro	Ttc14
Msi1	3.48E-73	1.52638502	0.327	0.101	7.17E-69	Astro	Msi1
Grina	4.13E-73	0.889633296	0.804	0.691	8.51E-69	Astro	Grina
Tprkb	2.30E-72	1.768626805	0.567	0.343	4.73E-68	Astro	Tprkb
Vcl	8.78E-72	1.305208116	0.399	0.142	1.81E-67	Astro	Vcl
Grm3	8.45E-71	1.728908807	0.494	0.251	1.74E-66	Astro	Grm3
Fbxo2	9.89E-71	1.529872082	0.538	0.293	2.04E-66	Astro	Fbxo2
Mageh1	1.76E-70	1.384415803	0.619	0.406	3.61E-66	Astro	Mageh1
Cpq	1.53E-68	1.012772433	0.256	0.062	3.15E-64	Astro	Cpq
mt-Co31	8.66E-68	0.355983725	1	1	1.78E-63	Astro	mt-Co3
Tmem100	2.78E-66	0.801550202	0.377	0.117	5.73E-62	Astro	Tmem100
Prex11	5.88E-66	1.144501908	0.552	0.284	1.21E-61	Astro	Prex1
Nrcam	6.97E-66	0.974905554	0.74	0.578	1.44E-61	Astro	Nrcam
Ddah1	2.24E-65	1.224757464	0.591	0.36	4.62E-61	Astro	Ddah1
mt-Nd2	4.12E-65	0.353596593	1	0.998	8.48E-61	Astro	mt-Nd2
Paqr8	6.10E-65	1.764125677	0.456	0.224	1.26E-60	Astro	Paqr8
Unc13c	6.59E-65	1.227327007	0.274	0.076	1.36E-60	Astro	Unc13c
Zkscan3	8.98E-65	1.235996952	0.679	0.569	1.85E-60	Astro	Zkscan3
Slc3a21	9.43E-65	0.966495039	0.75	0.633	1.94E-60	Astro	Slc3a2
Grk3	6.44E-64	1.495915219	0.607	0.448	1.33E-59	Astro	Grk3
Cdc42ep4	9.11E-64	1.282410563	0.312	0.098	1.88E-59	Astro	Cdc42ep4
Acot1	3.45E-63	1.380538214	0.272	0.078	7.11E-59	Astro	Acot1
Fam13c	6.71E-62	1.308082729	0.599	0.405	1.38E-57	Astro	Fam13c
Psd2	1.24E-61	1.558534627	0.294	0.095	2.55E-57	Astro	Psd2
Tspan15	1.90E-61	1.035218391	0.357	0.121	3.91E-57	Astro	Tspan15
Dmd	2.70E-61	1.191579256	0.651	0.529	5.55E-57	Astro	Dmd
Dhrs31	5.83E-61	1.082724676	0.345	0.116	1.20E-56	Astro	Dhrs3
Akt2	4.20E-60	1.639145202	0.464	0.24	8.64E-56	Astro	Akt2
Gpc6	1.68E-59	1.325223107	0.377	0.151	3.46E-55	Astro	Gpc6
Psph	2.83E-59	1.418685207	0.413	0.182	5.84E-55	Astro	Psph
Hacd2	3.93E-59	1.614178711	0.476	0.256	8.09E-55	Astro	Hacd2
Acadl	1.22E-58	1.130130278	0.333	0.114	2.52E-54	Astro	Acadl
Enah	1.28E-58	1.09575187	0.679	0.584	2.63E-54	Astro	Enah
Mfsd2a	2.47E-58	0.827847566	0.365	0.121	5.09E-54	Astro	Mfsd2a
Sorcs2	4.72E-57	1.623727874	0.387	0.172	9.72E-53	Astro	Sorcs2
Hnrnpa2b1	7.64E-57	0.630327734	0.875	0.884	1.57E-52	Astro	Hnrnpa2b1
Abcd2	8.71E-57	1.335104132	0.298	0.1	1.79E-52	Astro	Abcd2
Ddx17	1.81E-56	1.012181967	0.692	0.64	3.74E-52	Astro	Ddx17
Znrf3	2.10E-56	1.44983406	0.298	0.102	4.33E-52	Astro	Znrf3
Mfn1	2.57E-56	1.501889807	0.476	0.261	5.30E-52	Astro	Mfn1
Pou2f1	3.49E-56	1.426338774	0.524	0.321	7.19E-52	Astro	Pou2f1
Ank2	1.91E-55	0.618360089	0.889	0.724	3.93E-51	Astro	Ank2
Ikbip	2.70E-54	1.279452704	0.321	0.117	5.56E-50	Astro	Ikbip
Cpne2	3.61E-54	1.206485233	0.335	0.123	7.44E-50	Astro	Cpne2
Spag9	7.33E-54	0.842011188	0.73	0.726	1.51E-49	Astro	Spag9
Ccdc141	1.31E-53	0.577290467	0.323	0.099	2.70E-49	Astro	Ccdc141
Fgfr2	1.59E-53	0.694804995	0.294	0.087	3.28E-49	Astro	Fgfr2
Stk17b1	2.96E-53	1.029769501	0.264	0.079	6.11E-49	Astro	Stk17b
Slc41a1	8.21E-53	1.51572422	0.393	0.183	1.69E-48	Astro	Slc41a1
Eci2	1.02E-52	1.307602966	0.466	0.245	2.10E-48	Astro	Eci2
Tmem44	2.41E-52	1.311402584	0.302	0.108	4.96E-48	Astro	Tmem44
Hmgcs1	2.65E-52	0.874873302	0.728	0.621	5.46E-48	Astro	Hmgcs1
Tnik	2.76E-52	0.980000816	0.665	0.573	5.67E-48	Astro	Tnik
Idh21	3.99E-52	1.222850646	0.413	0.19	8.23E-48	Astro	Idh2
Mir124-2hg	4.63E-52	1.164318145	0.617	0.502	9.54E-48	Astro	Mir124-2hg
Nacc21	2.43E-51	1.08282835	0.419	0.191	5.00E-47	Astro	Nacc2
Crlf31	2.80E-51	1.186810057	0.496	0.272	5.77E-47	Astro	Crlf3
Slc25a3	9.97E-51	0.65270937	0.837	0.84	2.05E-46	Astro	Slc25a3
Nr1d1	5.74E-50	1.50832424	0.48	0.29	1.18E-45	Astro	Nr1d1
Tnfaip81	6.78E-50	1.083736104	0.264	0.083	1.40E-45	Astro	Tnfaip8
Tnfrsf19	1.50E-49	1.352234969	0.393	0.181	3.10E-45	Astro	Tnfrsf19
Limch1	2.50E-49	1.047530341	0.546	0.332	5.15E-45	Astro	Limch1
Laptm4a1	3.70E-49	0.573274687	0.825	0.83	7.62E-45	Astro	Laptm4a
Ctnnd2	1.76E-48	0.86748352	0.696	0.589	3.63E-44	Astro	Ctnnd2
Cd81	1.95E-48	0.443062795	0.952	0.949	4.02E-44	Astro	Cd81
Sox6	4.31E-48	0.827658132	0.288	0.094	8.89E-44	Astro	Sox6
Efhd1	5.00E-48	0.811326014	0.252	0.074	1.03E-43	Astro	Efhd1
Luc7l2	1.12E-47	0.739634969	0.774	0.822	2.31E-43	Astro	Luc7l2
Ncan	1.34E-47	1.102201116	0.623	0.529	2.75E-43	Astro	Ncan
Soat11	2.46E-47	1.383580127	0.381	0.18	5.06E-43	Astro	Soat1
Meis2	8.42E-47	0.897415646	0.629	0.453	1.73E-42	Astro	Meis2
Fam213a	1.85E-46	1.294799528	0.577	0.458	3.82E-42	Astro	Fam213a
Hist1h2bc1	8.92E-46	0.861502141	0.611	0.424	1.84E-41	Astro	Hist1h2bc
Luc7l3	1.98E-45	0.721191445	0.762	0.766	4.07E-41	Astro	Luc7l3
Gapdh	3.18E-45	0.373652897	0.931	0.91	6.55E-41	Astro	Gapdh
Gpr146	3.26E-45	1.063944247	0.331	0.131	6.71E-41	Astro	Gpr146
Eno1	1.00E-44	0.821453016	0.714	0.656	2.07E-40	Astro	Eno1
Gm47423	1.48E-44	1.597138297	0.337	0.152	3.05E-40	Astro	Gm47423
Ctso	1.97E-44	1.170538217	0.367	0.166	4.06E-40	Astro	Ctso
Nfib	7.12E-44	0.623592965	0.8	0.678	1.47E-39	Astro	Nfib
Gna13	1.44E-43	1.24695348	0.494	0.311	2.97E-39	Astro	Gna13
Lap3	1.57E-43	0.953754254	0.494	0.273	3.23E-39	Astro	Lap3
Nim1k	3.56E-43	1.565493452	0.486	0.329	7.32E-39	Astro	Nim1k
Cep85l	7.96E-43	1.338781774	0.296	0.12	1.64E-38	Astro	Cep85l
Pabpn1	1.44E-42	0.903112614	0.665	0.651	2.96E-38	Astro	Pabpn1
Fnbp11	3.63E-42	1.087945093	0.508	0.317	7.48E-38	Astro	Fnbp1
Tmbim1	6.46E-42	1.010382612	0.423	0.215	1.33E-37	Astro	Tmbim1
Per3	1.08E-41	1.359611936	0.526	0.394	2.21E-37	Astro	Per3
Clasp2	3.09E-41	0.902634866	0.655	0.639	6.37E-37	Astro	Clasp2
Tgfb2	1.00E-40	1.016552651	0.29	0.112	2.07E-36	Astro	Tgfb2
Nhsl1	2.40E-40	1.184790452	0.256	0.093	4.95E-36	Astro	Nhsl1
Ivd	1.10E-39	1.45257311	0.399	0.225	2.26E-35	Astro	Ivd
Tiparp1	5.16E-39	1.235942734	0.369	0.186	1.06E-34	Astro	Tiparp
Foxo1	5.21E-39	1.135629519	0.323	0.142	1.07E-34	Astro	Foxo1
Pcdh10	6.34E-39	0.691807946	0.74	0.61	1.31E-34	Astro	Pcdh10
Zeb1	9.28E-39	0.917778118	0.524	0.338	1.91E-34	Astro	Zeb1
Baalc	2.63E-38	1.154907767	0.562	0.48	5.41E-34	Astro	Baalc
mt-Cytb	4.72E-38	0.277484462	1	1	9.72E-34	Astro	mt-Cytb
Irak2	2.22E-37	1.22991749	0.3	0.132	4.58E-33	Astro	Irak2
Fbrsl1	3.17E-37	1.298764469	0.498	0.361	6.53E-33	Astro	Fbrsl1
Tom1l1	1.08E-36	1.391112734	0.306	0.143	2.22E-32	Astro	Tom1l1
Pdlim5	1.35E-36	1.01828438	0.292	0.12	2.78E-32	Astro	Pdlim5
Abca11	5.42E-36	0.811549084	0.393	0.187	1.12E-31	Astro	Abca1
Gk	7.58E-36	1.51209558	0.363	0.201	1.56E-31	Astro	Gk
Chd9	1.47E-34	1.148331491	0.579	0.533	3.02E-30	Astro	Chd9
Fam184a	3.59E-34	1.472807718	0.357	0.199	7.40E-30	Astro	Fam184a
Nadk2	2.90E-33	1.369175204	0.339	0.179	5.97E-29	Astro	Nadk2
Swap701	3.08E-33	0.704912389	0.274	0.107	6.34E-29	Astro	Swap70
Pigk	5.09E-33	1.263240272	0.524	0.449	1.05E-28	Astro	Pigk
Tulp3	5.39E-33	1.384216911	0.325	0.168	1.11E-28	Astro	Tulp3
Cyp2j6	8.07E-33	1.003315943	0.274	0.115	1.66E-28	Astro	Cyp2j6
Aldh7a1	1.17E-32	1.376133657	0.393	0.242	2.41E-28	Astro	Aldh7a1
Aldh6a1	1.73E-32	1.299235672	0.393	0.237	3.57E-28	Astro	Aldh6a1
Crtc3	1.10E-31	1.232722685	0.45	0.314	2.26E-27	Astro	Crtc3
Rnf182	1.56E-31	1.419366976	0.278	0.13	3.20E-27	Astro	Rnf182
Pnp1	2.83E-31	0.789089985	0.363	0.179	5.82E-27	Astro	Pnp
Hsdl2	3.19E-31	1.233692107	0.325	0.168	6.58E-27	Astro	Hsdl2
Abcb9	5.54E-31	1.495587788	0.369	0.225	1.14E-26	Astro	Abcb9
Oat1	1.52E-30	1.196826921	0.52	0.448	3.13E-26	Astro	Oat
Gng51	1.71E-30	0.542904838	0.617	0.396	3.52E-26	Astro	Gng5
Sesn3	3.60E-30	0.972695942	0.581	0.557	7.41E-26	Astro	Sesn3
Insig1	4.89E-30	1.279850881	0.52	0.455	1.01E-25	Astro	Insig1
S100a6	1.41E-29	0.749899842	0.306	0.141	2.90E-25	Astro	S100a6
Ddx51	1.45E-29	0.323788224	0.929	0.952	2.98E-25	Astro	Ddx5
Zcchc24	2.08E-29	0.686764016	0.306	0.136	4.27E-25	Astro	Zcchc24
Psat1	2.83E-29	0.883295327	0.415	0.245	5.84E-25	Astro	Psat1
Lrrc58	4.24E-29	0.970846103	0.589	0.565	8.74E-25	Astro	Lrrc58
Dab1	4.53E-29	1.204230224	0.488	0.403	9.32E-25	Astro	Dab1
Cdh2	9.72E-29	0.751902187	0.601	0.575	2.00E-24	Astro	Cdh2
Tra2a	1.35E-28	0.551832764	0.748	0.794	2.77E-24	Astro	Tra2a
Pex11a	1.83E-28	1.337271419	0.252	0.116	3.76E-24	Astro	Pex11a
Atp6v0e1	2.21E-28	0.781239188	0.611	0.528	4.55E-24	Astro	Atp6v0e
Arhgef12	2.72E-28	0.824568744	0.621	0.65	5.59E-24	Astro	Arhgef12
Alcam	4.13E-28	0.763294788	0.565	0.44	8.50E-24	Astro	Alcam
Tle1	9.89E-28	1.025696173	0.343	0.191	2.04E-23	Astro	Tle1
Tmem229a	1.01E-27	1.03283864	0.365	0.209	2.09E-23	Astro	Tmem229a
Tia1	1.28E-27	0.719842103	0.643	0.668	2.64E-23	Astro	Tia1
Selenos	1.47E-27	0.869746686	0.601	0.58	3.02E-23	Astro	Selenos
Kcnn2	3.20E-27	1.370944724	0.397	0.274	6.59E-23	Astro	Kcnn2
Dhcr7	4.48E-27	1.356843444	0.377	0.248	9.23E-23	Astro	Dhcr7
Tsc22d31	5.55E-27	0.839590353	0.611	0.577	1.14E-22	Astro	Tsc22d3
Acss2	6.22E-27	1.362084396	0.337	0.2	1.28E-22	Astro	Acss2
Pbx1	7.09E-27	0.494389613	0.8	0.667	1.46E-22	Astro	Pbx1
Add3	2.56E-26	1.144542752	0.504	0.433	5.27E-22	Astro	Add3
Sqle	4.15E-26	1.290306073	0.472	0.399	8.56E-22	Astro	Sqle
Wls	5.23E-26	0.898352429	0.415	0.268	1.08E-21	Astro	Wls
Gpm6a	6.04E-26	0.42158761	0.954	0.689	1.24E-21	Astro	Gpm6a
Spry2	6.10E-26	1.229433287	0.474	0.384	1.26E-21	Astro	Spry2
Dzip1l	7.35E-26	1.314384071	0.27	0.138	1.51E-21	Astro	Dzip1l
Itga6	8.79E-26	0.475023217	0.379	0.193	1.81E-21	Astro	Itga6
Chchd10	1.56E-25	0.452104959	0.825	0.586	3.22E-21	Astro	Chchd10
AI480526	2.81E-25	1.302720706	0.337	0.204	5.79E-21	Astro	AI480526
Kifc3	4.17E-25	1.201408451	0.343	0.208	8.59E-21	Astro	Kifc3
Bhlhe40	5.71E-25	1.044011499	0.377	0.239	1.18E-20	Astro	Bhlhe40
Phyhipl	6.34E-25	0.774540329	0.595	0.584	1.31E-20	Astro	Phyhipl
Cd3021	7.13E-25	0.82574019	0.312	0.16	1.47E-20	Astro	Cd302
Tmed5	7.89E-25	0.856266196	0.585	0.567	1.63E-20	Astro	Tmed5
Mcur1	2.58E-24	1.142474923	0.373	0.243	5.32E-20	Astro	Mcur1
Fam171b	4.17E-24	0.517699968	0.744	0.669	8.58E-20	Astro	Fam171b
Anxa51	5.97E-24	0.719283541	0.359	0.199	1.23E-19	Astro	Anxa5
Tkt	7.62E-24	0.940638036	0.562	0.545	1.57E-19	Astro	Tkt
Fez1	2.23E-23	0.386438876	0.71	0.671	4.60E-19	Astro	Fez1
Hacd3	3.06E-23	1.259409774	0.46	0.399	6.29E-19	Astro	Hacd3
Sema6d	3.25E-23	0.879687676	0.421	0.289	6.68E-19	Astro	Sema6d
Cyp51	4.43E-23	1.323095914	0.429	0.344	9.12E-19	Astro	Cyp51
Nectin3	4.51E-23	1.018456904	0.264	0.134	9.28E-19	Astro	Nectin3
Gng12	8.32E-23	0.941830256	0.514	0.461	1.71E-18	Astro	Gng12
Ndufc2	1.38E-22	0.471584421	0.788	0.798	2.84E-18	Astro	Ndufc2
Map4k4	1.55E-22	0.725888957	0.595	0.57	3.19E-18	Astro	Map4k4
Dbp	1.72E-22	1.145792743	0.415	0.318	3.54E-18	Astro	Dbp
Auts2	2.10E-22	0.793140883	0.567	0.538	4.32E-18	Astro	Auts2
Ggh1	2.80E-22	0.84287288	0.399	0.263	5.77E-18	Astro	Ggh
Neat11	3.21E-22	0.357860712	0.514	0.319	6.62E-18	Astro	Neat1
Ramp1	4.84E-22	0.646333904	0.589	0.533	9.97E-18	Astro	Ramp1
Dock1	8.53E-22	0.725938528	0.254	0.121	1.76E-17	Astro	Dock1
Gm42418	1.47E-21	0.290748948	0.97	0.989	3.03E-17	Astro	Gm42418
Smox	1.68E-21	0.966175379	0.341	0.208	3.46E-17	Astro	Smox
Itgb8	2.61E-21	0.816172416	0.381	0.246	5.37E-17	Astro	Itgb8
Stxbp31	2.96E-21	0.879407037	0.339	0.202	6.10E-17	Astro	Stxbp3
Ncam1	5.65E-21	0.420390773	0.782	0.702	1.16E-16	Astro	Ncam1
Rcn2	6.43E-21	0.909565751	0.546	0.554	1.32E-16	Astro	Rcn2
Bmp2k1	1.35E-20	0.691115524	0.325	0.179	2.79E-16	Astro	Bmp2k
Cadm2	1.71E-20	0.483613233	0.724	0.633	3.52E-16	Astro	Cadm2
Lamp21	2.77E-20	0.732031499	0.575	0.533	5.70E-16	Astro	Lamp2
Sdc2	2.92E-20	1.113174349	0.438	0.359	6.02E-16	Astro	Sdc2
Aifm3	3.68E-20	1.285285384	0.389	0.306	7.57E-16	Astro	Aifm3
Tpcn1	4.25E-20	1.139296896	0.304	0.185	8.76E-16	Astro	Tpcn1
Syne1	6.98E-20	0.644076372	0.619	0.606	1.44E-15	Astro	Syne1
Fads1	7.18E-20	1.206373831	0.425	0.357	1.48E-15	Astro	Fads1
Pik3ip1	9.46E-20	1.084073866	0.446	0.379	1.95E-15	Astro	Pik3ip1
Phlpp1	2.26E-19	0.928335348	0.421	0.317	4.66E-15	Astro	Phlpp1
Abhd14b	3.76E-19	1.219367983	0.288	0.175	7.75E-15	Astro	Abhd14b
Hmgcr	4.71E-19	0.8567349	0.538	0.537	9.70E-15	Astro	Hmgcr
Chpt1	9.48E-19	0.858021107	0.508	0.474	1.95E-14	Astro	Chpt1
Tmem184c	1.06E-18	0.297146581	0.167	0.441	2.19E-14	Astro	Tmem184c
Asah11	1.20E-18	0.841662071	0.528	0.495	2.48E-14	Astro	Asah1
Ppargc1a	1.49E-18	1.277186776	0.389	0.309	3.07E-14	Astro	Ppargc1a
Hlf	3.59E-18	0.729708425	0.552	0.524	7.39E-14	Astro	Hlf
Usp54	3.81E-18	0.946543432	0.268	0.153	7.84E-14	Astro	Usp54
Nfat5	6.32E-18	0.828439692	0.573	0.623	1.30E-13	Astro	Nfat5
Fdft1	9.49E-18	1.168123705	0.45	0.423	1.95E-13	Astro	Fdft1
Tmem59	1.38E-17	0.368608645	0.77	0.869	2.85E-13	Astro	Tmem59
Eps151	3.28E-17	0.705710183	0.571	0.615	6.76E-13	Astro	Eps15
Prpf4b	4.81E-17	0.766664288	0.575	0.646	9.90E-13	Astro	Prpf4b
Peli2	6.01E-17	1.014514491	0.27	0.161	1.24E-12	Astro	Peli2
Cdh10	8.25E-17	1.043406498	0.399	0.327	1.70E-12	Astro	Cdh10
Hspa2	8.87E-17	1.098226453	0.335	0.236	1.83E-12	Astro	Hspa2
Rora	9.57E-17	0.975827427	0.409	0.331	1.97E-12	Astro	Rora
Sfxn1	1.62E-16	0.919598874	0.5	0.511	3.33E-12	Astro	Sfxn1
Zfp467	1.77E-16	0.974380627	0.276	0.17	3.66E-12	Astro	Zfp467
Suclg1	1.82E-16	0.735607019	0.575	0.626	3.75E-12	Astro	Suclg1
Tecr	1.85E-16	0.418069634	0.734	0.773	3.82E-12	Astro	Tecr
Hadhb	2.30E-16	0.917461417	0.433	0.365	4.74E-12	Astro	Hadhb
Phactr3	4.80E-16	0.956337229	0.464	0.438	9.88E-12	Astro	Phactr3
Pgm2	7.97E-16	1.275429278	0.302	0.211	1.64E-11	Astro	Pgm2
Caskin1	9.47E-16	1.225653893	0.421	0.386	1.95E-11	Astro	Caskin1
Tubb2a	9.49E-16	0.462086409	0.643	0.652	1.95E-11	Astro	Tubb2a
Mical2	1.08E-15	0.88982116	0.472	0.456	2.22E-11	Astro	Mical2
Dennd1a	1.16E-15	1.123270491	0.429	0.394	2.38E-11	Astro	Dennd1a
Tnrc6a	4.10E-15	0.859701804	0.534	0.589	8.45E-11	Astro	Tnrc6a
Smarcd3	6.15E-15	0.264994794	0.157	0.393	1.27E-10	Astro	Smarcd3
Mir9-3hg	7.56E-15	1.046203257	0.375	0.301	1.56E-10	Astro	Mir9-3hg
Sirpa1	1.14E-14	0.396247085	0.657	0.669	2.35E-10	Astro	Sirpa
Gm6710	1.27E-14	0.266938798	0.099	0.286	2.61E-10	Astro	Gm6710
Ddit4	1.42E-14	0.993298399	0.347	0.263	2.91E-10	Astro	Ddit4
Fmn2	1.81E-14	1.023762347	0.456	0.462	3.73E-10	Astro	Fmn2
Fdps	2.52E-14	0.863693055	0.49	0.498	5.19E-10	Astro	Fdps
Kcnk2	4.18E-14	1.014343512	0.367	0.294	8.61E-10	Astro	Kcnk2
Tspan3	5.68E-14	0.312823829	0.708	0.762	1.17E-09	Astro	Tspan3
Npc1	7.08E-14	0.759616019	0.438	0.368	1.46E-09	Astro	Npc1
Lias	8.99E-14	0.265816583	0.133	0.337	1.85E-09	Astro	Lias
Ric3	1.07E-13	0.255330786	0.177	0.417	2.20E-09	Astro	Ric3
Ctsf	2.02E-13	0.930117594	0.389	0.324	4.15E-09	Astro	Ctsf
Pde10a	2.08E-13	0.926540964	0.486	0.491	4.28E-09	Astro	Pde10a
Phkb	2.56E-13	1.044820538	0.278	0.192	5.28E-09	Astro	Phkb
Lpcat3	2.63E-13	0.897895867	0.282	0.186	5.41E-09	Astro	Lpcat3
Sc5d	2.65E-13	1.038760381	0.446	0.447	5.47E-09	Astro	Sc5d
Sgip1	2.83E-13	0.685061549	0.534	0.576	5.82E-09	Astro	Sgip1
Shisa4	2.95E-13	0.452674159	0.667	0.658	6.07E-09	Astro	Shisa4
Cpped1	3.01E-13	0.250006878	0.093	0.263	6.19E-09	Astro	Cpped1
Por	6.50E-13	1.04379568	0.357	0.293	1.34E-08	Astro	Por
Smim8	7.68E-13	0.252466112	0.149	0.357	1.58E-08	Astro	Smim8
Abca5	7.72E-13	0.263646745	0.141	0.344	1.59E-08	Astro	Abca5
Aldh21	1.18E-12	0.669176588	0.44	0.378	2.43E-08	Astro	Aldh2
Phkg2	1.32E-12	0.278397481	0.137	0.334	2.71E-08	Astro	Phkg2
Eif2s3y	1.36E-12	0.878766766	0.496	0.534	2.81E-08	Astro	Eif2s3y
Cuedc1	1.45E-12	0.957232079	0.385	0.328	2.99E-08	Astro	Cuedc1
Bhlhe41	1.47E-12	0.976723178	0.353	0.279	3.02E-08	Astro	Bhlhe41
Ppib1	1.77E-12	0.353367989	0.692	0.798	3.64E-08	Astro	Ppib
Rwdd4a	1.82E-12	0.253336879	0.107	0.279	3.75E-08	Astro	Rwdd4a
Idh1	2.65E-12	1.072568709	0.373	0.327	5.46E-08	Astro	Idh1
Csdc2	2.89E-12	1.177224717	0.349	0.299	5.96E-08	Astro	Csdc2
Zhx1	3.18E-12	0.268160816	0.2	0.438	6.55E-08	Astro	Zhx1
Vps50	3.38E-12	0.266005955	0.21	0.46	6.96E-08	Astro	Vps50
Kmt2c	3.42E-12	0.876409383	0.506	0.559	7.05E-08	Astro	Kmt2c
Ppp2r5a	4.88E-12	0.923215124	0.47	0.493	1.00E-07	Astro	Ppp2r5a
Lgalsl	6.34E-12	0.264538468	0.196	0.431	1.30E-07	Astro	Lgalsl
Camk2g	8.38E-12	0.701879137	0.506	0.544	1.73E-07	Astro	Camk2g
Pttg1ip	9.74E-12	0.662474361	0.395	0.315	2.01E-07	Astro	Pttg1ip
Rbm39	2.85E-11	0.284623006	0.776	0.887	5.86E-07	Astro	Rbm39
Ctdspl2	3.09E-11	0.262500688	0.143	0.329	6.36E-07	Astro	Ctdspl2
Map2	3.24E-11	0.427049022	0.627	0.638	6.66E-07	Astro	Map2
Adcyap1r1	3.24E-11	0.943510267	0.367	0.313	6.67E-07	Astro	Adcyap1r1
Trim8	3.37E-11	0.915160189	0.458	0.468	6.93E-07	Astro	Trim8
Rab9	3.58E-11	0.942575164	0.444	0.461	7.38E-07	Astro	Rab9
Hdac3	4.12E-11	0.26850498	0.179	0.393	8.49E-07	Astro	Hdac3
Cs	5.21E-11	0.955280147	0.464	0.51	1.07E-06	Astro	Cs
Orc4	5.32E-11	0.273207403	0.202	0.431	1.10E-06	Astro	Orc4
Hivep3	5.48E-11	0.78806636	0.476	0.512	1.13E-06	Astro	Hivep3
Dhrs7	5.60E-11	0.919877892	0.355	0.296	1.15E-06	Astro	Dhrs7
Mbd1	6.89E-11	0.251692718	0.147	0.331	1.42E-06	Astro	Mbd1
Cavin3	7.09E-11	0.77254008	0.329	0.251	1.46E-06	Astro	Cavin3
Tmcc1	7.10E-11	0.677877677	0.542	0.647	1.46E-06	Astro	Tmcc1
Lyrm4	8.09E-11	0.336117286	0.103	0.259	1.67E-06	Astro	Lyrm4
Rhot1	8.62E-11	0.272310682	0.206	0.437	1.78E-06	Astro	Rhot1
Nfe2l21	9.99E-11	0.294534923	0.264	0.156	2.06E-06	Astro	Nfe2l2
Agk	1.17E-10	0.257260185	0.143	0.325	2.42E-06	Astro	Agk
Sec22a	1.65E-10	0.258842845	0.111	0.267	3.40E-06	Astro	Sec22a
Ctsl1	2.05E-10	0.290984987	0.613	0.637	4.22E-06	Astro	Ctsl
Hspa13	2.07E-10	0.254697141	0.181	0.387	4.26E-06	Astro	Hspa13
Hbp1	2.08E-10	0.840033034	0.288	0.214	4.28E-06	Astro	Hbp1
Cry2	2.23E-10	0.914924055	0.446	0.479	4.60E-06	Astro	Cry2
Fam171a1	2.50E-10	0.276231337	0.125	0.291	5.16E-06	Astro	Fam171a1
Nemf	3.38E-10	0.256537282	0.256	0.515	6.96E-06	Astro	Nemf
Dzip1	3.40E-10	0.300952222	0.135	0.307	7.01E-06	Astro	Dzip1
Tpp11	3.54E-10	0.777606453	0.478	0.496	7.29E-06	Astro	Tpp1
Hook3	3.97E-10	0.607454661	0.562	0.677	8.18E-06	Astro	Hook3
Rb1	4.05E-10	0.998702932	0.268	0.198	8.34E-06	Astro	Rb1
Krit1	4.41E-10	0.471078148	0.585	0.697	9.08E-06	Astro	Krit1
Agfg2	4.90E-10	0.284675165	0.131	0.298	1.01E-05	Astro	Agfg2
Tbce	5.71E-10	0.294011847	0.179	0.381	1.18E-05	Astro	Tbce
Nrbp2	5.79E-10	0.26638162	0.222	0.45	1.19E-05	Astro	Nrbp2
Gtf3c3	6.55E-10	0.271584516	0.109	0.258	1.35E-05	Astro	Gtf3c3
Tubgcp4	6.67E-10	0.251699391	0.107	0.254	1.37E-05	Astro	Tubgcp4
Etfb1	7.24E-10	0.849583445	0.405	0.379	1.49E-05	Astro	Etfb
Mpst	7.68E-10	0.918383473	0.266	0.195	1.58E-05	Astro	Mpst
Slc35a5	1.10E-09	0.317663631	0.185	0.385	2.27E-05	Astro	Slc35a5
Vps37a	1.16E-09	0.272065038	0.208	0.424	2.40E-05	Astro	Vps37a
Mapk1ip1	1.20E-09	0.290011884	0.127	0.285	2.48E-05	Astro	Mapk1ip1
Rdh14	1.20E-09	0.285181654	0.175	0.368	2.48E-05	Astro	Rdh14
Chpf2	1.36E-09	0.258905017	0.121	0.275	2.80E-05	Astro	Chpf2
Fat3	1.47E-09	0.260625348	0.145	0.314	3.03E-05	Astro	Fat3
Hes1	1.57E-09	0.448891484	0.329	0.241	3.23E-05	Astro	Hes1
Sclt1	1.62E-09	0.251615096	0.127	0.284	3.33E-05	Astro	Sclt1
Tsr3	1.69E-09	0.288082692	0.165	0.348	3.47E-05	Astro	Tsr3
Tmem175	1.83E-09	0.287291311	0.119	0.27	3.77E-05	Astro	Tmem175
Kansl3	1.94E-09	0.297854208	0.183	0.379	3.99E-05	Astro	Kansl3
Endog	2.08E-09	0.350859764	0.125	0.282	4.29E-05	Astro	Endog
Twf11	2.26E-09	0.272263786	0.206	0.415	4.65E-05	Astro	Twf1
Kcna2	2.51E-09	0.763699104	0.466	0.501	5.16E-05	Astro	Kcna2
Atxn7l1	2.53E-09	0.28292304	0.119	0.269	5.21E-05	Astro	Atxn7l1
Zfp651	2.98E-09	0.365259417	0.149	0.321	6.14E-05	Astro	Zfp651
Ecsit	2.98E-09	0.313306798	0.151	0.325	6.15E-05	Astro	Ecsit
Pmp221	3.24E-09	0.334100054	0.339	0.233	6.67E-05	Astro	Pmp22
Fam229b	3.60E-09	0.260264815	0.109	0.252	7.41E-05	Astro	Fam229b
Erc1	3.74E-09	0.313014478	0.2	0.409	7.71E-05	Astro	Erc1
Itfg2	3.83E-09	0.258006705	0.135	0.293	7.89E-05	Astro	Itfg2
Ccdc107	4.60E-09	0.273251717	0.208	0.416	9.48E-05	Astro	Ccdc107
Dok5	4.70E-09	0.347327869	0.115	0.261	9.69E-05	Astro	Dok5
Yae1d1	4.87E-09	0.270379766	0.238	0.476	0.000100383	Astro	Yae1d1
Hdhd2	5.33E-09	0.260794492	0.246	0.488	0.000109783	Astro	Hdhd2
Nova1	5.34E-09	0.276435414	0.133	0.289	0.000109945	Astro	Nova1
Ago3	5.57E-09	0.313675401	0.194	0.391	0.000114658	Astro	Ago3
Surf4	5.73E-09	0.281143021	0.198	0.397	0.000118003	Astro	Surf4
Rassf21	5.85E-09	0.509931532	0.276	0.192	0.00012046	Astro	Rassf2
Rab33b	7.48E-09	0.255667908	0.119	0.262	0.00015402	Astro	Rab33b
Lars2	7.84E-09	0.257468909	0.238	0.458	0.000161465	Astro	Lars2
Bcl9	8.19E-09	0.326377047	0.181	0.371	0.000168573	Astro	Bcl9
Pcyt2	8.25E-09	0.982640583	0.415	0.439	0.000169879	Astro	Pcyt2
Suz12	8.26E-09	0.281140227	0.188	0.378	0.00017013	Astro	Suz12
Klhl28	8.60E-09	0.261800629	0.143	0.303	0.000177179	Astro	Klhl28
Akap9	9.04E-09	0.590020271	0.53	0.631	0.000186245	Astro	Akap9
Slc20a2	1.00E-08	1.010796497	0.28	0.222	0.00020593	Astro	Slc20a2
Chd4	1.02E-08	0.624738508	0.522	0.606	0.00021003	Astro	Chd4
Baz2a	1.07E-08	0.282618614	0.192	0.382	0.000220894	Astro	Baz2a
Fus	1.08E-08	0.274476471	0.706	0.836	0.000222502	Astro	Fus
2300009A05Rik	1.10E-08	0.313011337	0.185	0.378	0.000226717	Astro	2300009A05Rik
Setbp1	1.11E-08	0.317401323	0.143	0.303	0.000227782	Astro	Setbp1
Trip4	1.13E-08	0.293058308	0.145	0.306	0.000232415	Astro	Trip4
Fbxl20	1.15E-08	0.309367058	0.167	0.343	0.000237516	Astro	Fbxl20
Ak4	1.16E-08	0.34736166	0.147	0.312	0.000239457	Astro	Ak4
Ttc8	1.35E-08	0.395507481	0.157	0.327	0.000277832	Astro	Ttc8
Cops3	1.36E-08	0.276725734	0.218	0.43	0.000280663	Astro	Cops3
Mtif2	1.44E-08	0.30958943	0.131	0.281	0.000296175	Astro	Mtif2
Zfp639	1.55E-08	0.280116807	0.133	0.282	0.000319941	Astro	Zfp639
Ccl25	1.60E-08	0.269139365	0.115	0.253	0.000329507	Astro	Ccl25
Nt5c2	1.63E-08	0.345360548	0.157	0.327	0.000335417	Astro	Nt5c2
Tor1aip11	1.72E-08	0.723238367	0.361	0.316	0.000353266	Astro	Tor1aip1
Spns1	1.77E-08	0.257738961	0.167	0.339	0.000364067	Astro	Spns1
Trmt1l	1.80E-08	0.259480666	0.192	0.381	0.000370202	Astro	Trmt1l
Zfp738	1.90E-08	0.307456444	0.143	0.3	0.000390298	Astro	Zfp738
Chfr	1.93E-08	0.331797217	0.157	0.323	0.000398328	Astro	Chfr
Atraid	1.94E-08	0.544456266	0.579	0.709	0.000399779	Astro	Atraid
Dcaf11	2.09E-08	0.345266583	0.185	0.372	0.000429648	Astro	Dcaf11
Bloc1s1	2.78E-08	0.283690697	0.157	0.32	0.000572044	Astro	Bloc1s1
Klf9	3.00E-08	0.455575877	0.589	0.638	0.000618051	Astro	Klf9
Rbm22	3.35E-08	0.251572196	0.167	0.335	0.000690815	Astro	Rbm22
Aamdc	3.38E-08	0.278633997	0.254	0.489	0.000695745	Astro	Aamdc
Map3k7	3.58E-08	0.346159987	0.155	0.317	0.000736328	Astro	Map3k7
Thap3	3.64E-08	0.250250416	0.159	0.321	0.000749982	Astro	Thap3
Zfp532	3.77E-08	0.287571621	0.135	0.282	0.00077608	Astro	Zfp532
Odf2	4.12E-08	0.342772614	0.216	0.424	0.00084874	Astro	Odf2
Faf2	4.58E-08	0.30722183	0.163	0.328	0.000942456	Astro	Faf2
Gramd1b	4.66E-08	0.361397603	0.232	0.458	0.000960706	Astro	Gramd1b
Anxa6	4.71E-08	0.285133463	0.149	0.303	0.000969037	Astro	Anxa6
Scmh1	4.76E-08	0.294632618	0.208	0.405	0.000981038	Astro	Scmh1
Fasn	4.80E-08	1.0005892	0.399	0.42	0.000988523	Astro	Fasn
Dvl3	4.95E-08	0.289292982	0.145	0.297	0.001020337	Astro	Dvl3
Etfrf1	4.97E-08	0.316292512	0.125	0.264	0.001023643	Astro	Etfrf1
Itgb1bp1	5.12E-08	0.337354118	0.137	0.283	0.001054772	Astro	Itgb1bp1
Calcoco1	5.18E-08	0.274535166	0.119	0.255	0.001067153	Astro	Calcoco1
Map1s	5.45E-08	0.270699583	0.127	0.268	0.001122666	Astro	Map1s
0610030E20Rik	5.75E-08	0.281441521	0.153	0.309	0.001184459	Astro	0610030E20Rik
Neo1	5.77E-08	0.289478442	0.196	0.38	0.001189052	Astro	Neo1
Pcdh7	6.97E-08	0.729862217	0.433	0.444	0.001435641	Astro	Pcdh7
Herpud2	7.06E-08	0.28545066	0.21	0.404	0.001453562	Astro	Herpud2
Rps6kb2	7.18E-08	0.327009984	0.127	0.266	0.00147893	Astro	Rps6kb2
Mcee	7.18E-08	0.328322619	0.232	0.447	0.001479668	Astro	Mcee
E130307A14Rik	7.21E-08	0.277897651	0.121	0.255	0.001485394	Astro	E130307A14Rik
Timm44	7.42E-08	0.296557592	0.163	0.326	0.001527278	Astro	Timm44
Zfp846	7.44E-08	0.316333833	0.198	0.388	0.001531685	Astro	Zfp846
Mttp	7.63E-08	0.432129052	0.133	0.278	0.001571503	Astro	Mttp
Spire1	8.24E-08	0.813489342	0.454	0.53	0.001697209	Astro	Spire1
Atxn2l	8.50E-08	0.261739923	0.288	0.546	0.001751351	Astro	Atxn2l
Zfp318	8.80E-08	0.303585745	0.21	0.405	0.001811471	Astro	Zfp318
Snx32	8.95E-08	0.364167944	0.212	0.414	0.001842708	Astro	Snx32
Hs2st1	9.42E-08	0.322436246	0.256	0.493	0.001939107	Astro	Hs2st1
Pnn	9.69E-08	0.47531894	0.567	0.693	0.001995914	Astro	Pnn
Ldah	9.69E-08	0.283391612	0.179	0.349	0.001996215	Astro	Ldah
Rev1	1.03E-07	0.300407954	0.161	0.322	0.002115007	Astro	Rev1
Tnrc6b	1.05E-07	0.531725354	0.565	0.71	0.00215427	Astro	Tnrc6b
Mrps5	1.09E-07	0.337149623	0.23	0.444	0.002245241	Astro	Mrps5
Pias4	1.10E-07	0.292462331	0.135	0.275	0.002269417	Astro	Pias4
Hey1	1.21E-07	0.280291215	0.151	0.304	0.002500954	Astro	Hey1
Pcdh1	1.25E-07	0.340361674	0.161	0.319	0.002573513	Astro	Pcdh1
Timm8a1	1.27E-07	0.345411345	0.147	0.298	0.002624598	Astro	Timm8a1
Abhd18	1.35E-07	0.38155101	0.204	0.398	0.002771583	Astro	Abhd18
Chst1	1.39E-07	0.472157638	0.512	0.525	0.00285964	Astro	Chst1
Cenpc1	1.42E-07	0.346739123	0.143	0.29	0.002933401	Astro	Cenpc1
Ssbp1	1.46E-07	0.270188414	0.228	0.432	0.003003476	Astro	Ssbp1
Rpp25l	1.58E-07	0.315214327	0.194	0.372	0.0032611	Astro	Rpp25l
Paqr4	1.65E-07	0.294624051	0.155	0.309	0.003403888	Astro	Paqr4
Ppwd1	1.84E-07	0.265320415	0.137	0.277	0.003793114	Astro	Ppwd1
Fastk	1.89E-07	0.355018693	0.214	0.414	0.003884728	Astro	Fastk
Lonp2	1.95E-07	0.357184356	0.137	0.277	0.004022283	Astro	Lonp2
Gphn	2.30E-07	0.398742164	0.2	0.387	0.004746238	Astro	Gphn
Ppp1r15b	2.39E-07	0.299232412	0.133	0.268	0.004930271	Astro	Ppp1r15b
Ilk	2.79E-07	0.267260427	0.218	0.406	0.005739335	Astro	Ilk
Med1	2.82E-07	0.325157571	0.26	0.494	0.005817353	Astro	Med1
Cdc23	2.98E-07	0.294730609	0.145	0.288	0.00613193	Astro	Cdc23
4930430F08Rik	3.03E-07	0.330175553	0.125	0.256	0.006246892	Astro	4930430F08Rik
Zfp277	3.11E-07	0.345038873	0.127	0.259	0.006406596	Astro	Zfp277
Clk3	3.14E-07	0.274136734	0.149	0.295	0.006456991	Astro	Clk3
Pds5a	3.34E-07	0.317772772	0.258	0.478	0.006879777	Astro	Pds5a
Sfswap	3.39E-07	0.299883796	0.24	0.452	0.006982981	Astro	Sfswap
Med15	3.41E-07	0.356958358	0.208	0.396	0.007013793	Astro	Med15
Hdac4	3.42E-07	0.302363538	0.222	0.422	0.007037501	Astro	Hdac4
Coq9	3.50E-07	0.400764308	0.163	0.321	0.007199332	Astro	Coq9
Chd7	3.55E-07	0.355165941	0.27	0.191	0.007316634	Astro	Chd7
AY0361181	3.75E-07	0.36124782	0.635	0.776	0.007725769	Astro	AY036118
Sybu	4.08E-07	0.945718219	0.405	0.45	0.008395815	Astro	Sybu
Cdc16	4.21E-07	0.290400609	0.139	0.277	0.008673413	Astro	Cdc16
Snx21	4.81E-07	0.371204404	0.206	0.391	0.00989816	Astro	Snx21
Atad3a	4.99E-07	0.383308895	0.125	0.254	0.010273607	Astro	Atad3a
Jagn1	5.10E-07	0.272297443	0.222	0.415	0.010510172	Astro	Jagn1
Atl2	5.26E-07	0.970402658	0.357	0.359	0.01083792	Astro	Atl2
Med31	5.78E-07	0.309424497	0.234	0.438	0.01189576	Astro	Med31
Slc48a1	5.93E-07	0.476412652	0.522	0.628	0.012210245	Astro	Slc48a1
Lncpint	6.29E-07	0.333632725	0.183	0.345	0.012948933	Astro	Lncpint
Scfd1	6.41E-07	0.304579379	0.173	0.329	0.013208704	Astro	Scfd1
Gin1	6.81E-07	0.34585063	0.137	0.271	0.014029268	Astro	Gin1
Phf1	6.92E-07	0.274078018	0.151	0.291	0.014242707	Astro	Phf1
Fbxo44	7.31E-07	1.029227894	0.377	0.398	0.015061341	Astro	Fbxo44
Mllt10	7.37E-07	0.361798876	0.181	0.344	0.015173383	Astro	Mllt10
Hint3	7.46E-07	0.258831294	0.133	0.262	0.015358771	Astro	Hint3
Dgkb	7.47E-07	0.634934934	0.371	0.34	0.015393104	Astro	Dgkb
Bmyc	7.49E-07	0.501889489	0.548	0.659	0.015422192	Astro	Bmyc
Ccnl2	8.00E-07	0.745766116	0.464	0.543	0.016476787	Astro	Ccnl2
Rida	8.21E-07	1.085697844	0.304	0.28	0.016918506	Astro	Rida
Mier3	8.84E-07	0.30397965	0.135	0.266	0.018200183	Astro	Mier3
Adam23	9.34E-07	0.330064685	0.242	0.455	0.01922862	Astro	Adam23
Prpf39	9.36E-07	0.292940358	0.242	0.445	0.019275043	Astro	Prpf39
Gtpbp2	1.02E-06	0.346703067	0.248	0.459	0.021034525	Astro	Gtpbp2
Ubxn7	1.03E-06	0.358082543	0.137	0.269	0.021202728	Astro	Ubxn7
Fstl1	1.03E-06	0.333169997	0.139	0.273	0.021236281	Astro	Fstl1
Rrnad1	1.05E-06	0.340928123	0.163	0.311	0.021659038	Astro	Rrnad1
Rcor3	1.09E-06	0.319012693	0.157	0.301	0.02251794	Astro	Rcor3
Atf7	1.11E-06	0.927646948	0.282	0.242	0.022773796	Astro	Atf7
Fmc1	1.22E-06	0.810419479	0.429	0.492	0.025147033	Astro	Fmc1
Nudcd2	1.24E-06	0.335544916	0.212	0.393	0.025514979	Astro	Nudcd2
Ccdc136	1.28E-06	0.380119051	0.192	0.363	0.026415061	Astro	Ccdc136
Plekha7	1.30E-06	0.491483527	0.133	0.265	0.026696501	Astro	Plekha7
Sidt2	1.44E-06	0.351631541	0.192	0.358	0.0295951	Astro	Sidt2
Specc1l	1.44E-06	0.350048954	0.167	0.315	0.029697658	Astro	Specc1l
Dnajb9	1.49E-06	0.656452346	0.486	0.579	0.030737035	Astro	Dnajb9
Commd6	1.57E-06	0.280434971	0.282	0.518	0.032418885	Astro	Commd6
Rpp14	1.66E-06	0.38718563	0.19	0.356	0.034256341	Astro	Rpp14
Fgd4	1.78E-06	1.00839978	0.353	0.363	0.036733582	Astro	Fgd4
Tbc1d17	1.86E-06	0.299095131	0.165	0.309	0.038321632	Astro	Tbc1d17
Klhl5	2.00E-06	0.582367082	0.3	0.244	0.041213873	Astro	Klhl5
Birc2	2.01E-06	0.275985295	0.232	0.422	0.04149578	Astro	Birc2
Tmem201	2.05E-06	0.455178292	0.165	0.315	0.042185184	Astro	Tmem201
Map3k2	2.16E-06	0.295321581	0.188	0.343	0.044516204	Astro	Map3k2
Cdk12	2.46E-06	0.254622501	0.256	0.462	0.050652428	Astro	Cdk12
Chac2	2.49E-06	0.373690783	0.137	0.267	0.051259331	Astro	Chac2
Ldlr	2.52E-06	0.961507106	0.319	0.302	0.051971664	Astro	Ldlr
Svbp	2.71E-06	0.319669816	0.208	0.377	0.05576758	Astro	Svbp
Slc38a9	2.71E-06	0.369755939	0.234	0.428	0.055780868	Astro	Slc38a9
Itgav	2.84E-06	0.602873632	0.379	0.359	0.058424394	Astro	Itgav
Smarcb1	2.92E-06	0.284214206	0.22	0.399	0.060121396	Astro	Smarcb1
Abi1	3.12E-06	0.275550558	0.31	0.563	0.064329965	Astro	Abi1
Tsen34	3.31E-06	0.26139757	0.308	0.552	0.068193652	Astro	Tsen34
Uvssa	3.69E-06	0.264030121	0.143	0.269	0.075958684	Astro	Uvssa
Ptpn12	3.70E-06	0.408645289	0.133	0.255	0.076235945	Astro	Ptpn12
Mex3c	4.04E-06	0.326012104	0.147	0.275	0.083195476	Astro	Mex3c
Ppp4r3b	4.20E-06	0.269194244	0.258	0.461	0.086470158	Astro	Ppp4r3b
Ammecr1l	4.36E-06	0.273343273	0.151	0.282	0.089749585	Astro	Ammecr1l
Caap1	4.40E-06	0.364951879	0.139	0.264	0.090588373	Astro	Caap1
Ddx18	4.46E-06	0.291887711	0.141	0.265	0.091930178	Astro	Ddx18
Abcd3	5.02E-06	0.896113305	0.349	0.351	0.103462893	Astro	Abcd3
Tm2d3	5.09E-06	0.264837984	0.27	0.485	0.104847336	Astro	Tm2d3
Cspp1	5.76E-06	0.868431544	0.419	0.482	0.118594037	Astro	Cspp1
D430042O09Rik	6.04E-06	0.414195238	0.177	0.327	0.124366013	Astro	D430042O09Rik
Nf1	6.41E-06	0.285130509	0.236	0.419	0.131952542	Astro	Nf1
Elmo2	6.62E-06	0.452890688	0.206	0.379	0.136384784	Astro	Elmo2
1700123O20Rik	6.76E-06	0.299990935	0.171	0.312	0.139185307	Astro	1700123O20Rik
Pag1	6.90E-06	0.472075352	0.298	0.246	0.142145097	Astro	Pag1
Washc2	7.03E-06	0.929790561	0.371	0.389	0.144783195	Astro	Washc2
Lin7c	7.69E-06	0.303614931	0.28	0.509	0.158472052	Astro	Lin7c
Polr3h	8.09E-06	1.002061492	0.335	0.336	0.166559142	Astro	Polr3h
Tmem55a	8.10E-06	0.420848573	0.181	0.333	0.166787145	Astro	Tmem55a
Sdf2	8.18E-06	0.744280247	0.454	0.542	0.168492391	Astro	Sdf2
H13	8.23E-06	0.392059551	0.224	0.404	0.169557246	Astro	H13
St7l	9.44E-06	0.33121322	0.147	0.271	0.194342883	Astro	St7l
Arhgef1	9.51E-06	0.27755553	0.159	0.286	0.195794756	Astro	Arhgef1
5031425E22Rik	9.94E-06	0.291718228	0.252	0.448	0.204614601	Astro	5031425E22Rik
Pts	1.03E-05	0.875209193	0.393	0.436	0.21275967	Astro	Pts
Scamp3	1.05E-05	0.33011503	0.157	0.287	0.216978375	Astro	Scamp3
Pigt	1.08E-05	0.363645084	0.27	0.487	0.222154275	Astro	Pigt
Atat1	1.09E-05	0.343609088	0.238	0.424	0.22403139	Astro	Atat1
Laptm4b	1.11E-05	0.334137094	0.194	0.341	0.228864545	Astro	Laptm4b
Ldb1	1.11E-05	0.361491925	0.179	0.323	0.229408376	Astro	Ldb1
Fahd1	1.16E-05	0.459352322	0.149	0.278	0.239245176	Astro	Fahd1
Capn2	1.19E-05	0.846263661	0.276	0.24	0.24527618	Astro	Capn2
Med13	1.20E-05	0.281540681	0.27	0.481	0.248054719	Astro	Med13
Erp44	1.21E-05	0.28190709	0.171	0.307	0.2482629	Astro	Erp44
Txndc5	1.23E-05	0.401924306	0.157	0.288	0.253375017	Astro	Txndc5
Dot1l	1.27E-05	0.347930062	0.202	0.361	0.261681999	Astro	Dot1l
Tmem260	1.28E-05	0.361778737	0.153	0.281	0.264441832	Astro	Tmem260
Snta1	1.33E-05	0.824450655	0.26	0.223	0.273981797	Astro	Snta1
Zfp740	1.40E-05	0.314064325	0.171	0.307	0.288044876	Astro	Zfp740
Proser1	1.40E-05	0.326340348	0.157	0.286	0.288078999	Astro	Proser1
Mgat5	1.41E-05	0.257999375	0.185	0.33	0.290016526	Astro	Mgat5
Tmem60	1.44E-05	0.356036106	0.272	0.486	0.297197015	Astro	Tmem60
Tfdp2	1.46E-05	0.38582504	0.169	0.307	0.301197804	Astro	Tfdp2
Tmem246	1.55E-05	0.39943273	0.248	0.451	0.318483283	Astro	Tmem246
Ddx55	1.55E-05	0.344749758	0.212	0.379	0.318558137	Astro	Ddx55
Myo18a	1.55E-05	0.3393443	0.246	0.437	0.319698127	Astro	Myo18a
Smim20	1.63E-05	0.455955804	0.216	0.387	0.335880378	Astro	Smim20
Acadsb	1.70E-05	0.395052479	0.222	0.396	0.349346118	Astro	Acadsb
Dctn4	1.73E-05	0.599019893	0.508	0.642	0.356466887	Astro	Dctn4
Tmem101	1.74E-05	0.298252679	0.155	0.279	0.358270422	Astro	Tmem101
Fam102a	1.79E-05	0.328809039	0.188	0.331	0.368927677	Astro	Fam102a
Pstk	1.81E-05	0.506475081	0.192	0.348	0.373511959	Astro	Pstk
Dalrd3	1.94E-05	0.395497742	0.224	0.402	0.400270634	Astro	Dalrd3
Mfsd14a	1.99E-05	0.305670102	0.244	0.427	0.409368831	Astro	Mfsd14a
Tmem19	2.08E-05	0.423755014	0.149	0.272	0.42797137	Astro	Tmem19
Nudt9	2.10E-05	0.337604944	0.23	0.403	0.431481274	Astro	Nudt9
Zfc3h1	2.17E-05	0.402834225	0.173	0.309	0.447814171	Astro	Zfc3h1
Echs1	2.24E-05	0.767034955	0.407	0.446	0.46072963	Astro	Echs1
Rbm28	2.40E-05	0.424940805	0.224	0.399	0.494034239	Astro	Rbm28
Jarid2	2.75E-05	0.327743737	0.181	0.319	0.56576772	Astro	Jarid2
Slc25a51	2.96E-05	0.326215524	0.625	0.754	0.609655438	Astro	Slc25a5
Ehbp1	2.98E-05	0.482978943	0.145	0.266	0.614273208	Astro	Ehbp1
Utp14a	3.03E-05	0.341303519	0.143	0.258	0.624919945	Astro	Utp14a
Sec24a	3.06E-05	0.403800922	0.179	0.319	0.62926372	Astro	Sec24a
Cat1	3.06E-05	0.793291351	0.278	0.247	0.630391011	Astro	Cat
Mpc1	3.10E-05	0.302182822	0.698	0.818	0.638632897	Astro	Mpc1
Tnpo1	3.22E-05	0.263466944	0.232	0.392	0.664008762	Astro	Tnpo1
Dpf2	3.28E-05	0.31172335	0.198	0.343	0.675735002	Astro	Dpf2
Rbm25	3.72E-05	0.30237637	0.637	0.8	0.766108827	Astro	Rbm25
Golga1	3.81E-05	0.402957779	0.149	0.267	0.784218767	Astro	Golga1
Ndufs1	4.10E-05	0.373862878	0.254	0.449	0.843635562	Astro	Ndufs1
Itsn11	4.10E-05	0.430780614	0.224	0.399	0.844645744	Astro	Itsn1
Nr1h2	4.34E-05	0.287963485	0.163	0.285	0.894238065	Astro	Nr1h2
Ak2	4.39E-05	0.298203113	0.173	0.302	0.90332257	Astro	Ak2
Dlst	4.41E-05	0.319328172	0.298	0.53	0.907474757	Astro	Dlst
AI314180	4.53E-05	0.293008765	0.29	0.511	0.932452329	Astro	AI314180
Sox8	4.83E-05	0.628698445	0.335	0.319	0.993777647	Astro	Sox8
Gigyf2	4.84E-05	0.35812527	0.284	0.501	0.997492186	Astro	Gigyf2
Mplkip	5.03E-05	0.375866235	0.188	0.327	1	Astro	Mplkip
Uba3	5.04E-05	0.431023403	0.25	0.442	1	Astro	Uba3
Zfp68	5.64E-05	0.304846622	0.165	0.289	1	Astro	Zfp68
Ccnt2	6.43E-05	0.574610188	0.482	0.601	1	Astro	Ccnt2
Tle4	6.65E-05	0.531917232	0.425	0.428	1	Astro	Tle4
Pigs	7.54E-05	0.940802773	0.306	0.304	1	Astro	Pigs
Wwc1	7.86E-05	0.952057357	0.306	0.311	1	Astro	Wwc1
Manea	8.73E-05	0.499769931	0.21	0.365	1	Astro	Manea
Dennd1b	9.28E-05	0.381337915	0.155	0.271	1	Astro	Dennd1b
Osgep	9.97E-05	0.266194678	0.196	0.329	1	Astro	Osgep
Ccdc34	0.000111311	0.481099717	0.244	0.425	1	Astro	Ccdc34
Pttg1	0.000115153	0.337427216	0.28	0.476	1	Astro	Pttg1
4833420G17Rik	0.000119741	0.868868835	0.373	0.413	1	Astro	4833420G17Rik
Ssbp2	0.000119998	0.540457716	0.466	0.567	1	Astro	Ssbp2
Letm2	0.000124822	0.463331987	0.19	0.328	1	Astro	Letm2
Slc25a1	0.000137548	0.290551197	0.159	0.272	1	Astro	Slc25a1
Cdh11	0.000143615	0.265581636	0.27	0.466	1	Astro	Cdh11
Prrc2a	0.000148307	0.257746633	0.341	0.59	1	Astro	Prrc2a
Nck1	0.000149946	0.302799501	0.161	0.274	1	Astro	Nck1
Gle1	0.0001545	0.387831909	0.256	0.443	1	Astro	Gle1
4930453N24Rik	0.00016503	0.425976092	0.169	0.29	1	Astro	4930453N24Rik
Abhd11	0.000169696	0.490344382	0.155	0.271	1	Astro	Abhd11
Tmem189	0.000172603	0.336070735	0.21	0.352	1	Astro	Tmem189
Rnpc3	0.000173623	0.914767936	0.27	0.254	1	Astro	Rnpc3
Srsf1	0.000173752	0.482712624	0.518	0.665	1	Astro	Srsf1
Fdx1	0.000178364	0.431920618	0.185	0.317	1	Astro	Fdx1
Dld	0.000182499	0.392125701	0.288	0.501	1	Astro	Dld
Cnih4	0.000182855	0.3510296	0.234	0.391	1	Astro	Cnih4
Rgs6	0.000183834	0.544491865	0.155	0.271	1	Astro	Rgs6
Guf1	0.000216899	0.545948523	0.206	0.354	1	Astro	Guf1
Aldh5a1	0.000217435	0.585616394	0.175	0.303	1	Astro	Aldh5a1
Tor2a	0.000220901	0.423775928	0.179	0.304	1	Astro	Tor2a
Tbl1x	0.00023045	0.271709074	0.304	0.519	1	Astro	Tbl1x
Crebzf	0.000243881	0.332914944	0.286	0.49	1	Astro	Crebzf
Mxd4	0.000248341	0.252211093	0.294	0.48	1	Astro	Mxd4
Spen	0.000249804	0.387153165	0.262	0.442	1	Astro	Spen
Zfp30	0.000255857	0.446237665	0.159	0.273	1	Astro	Zfp30
Snapc3	0.000256968	0.55275573	0.2	0.341	1	Astro	Snapc3
Pcm1	0.000264122	0.255258007	0.308	0.521	1	Astro	Pcm1
Ckap5	0.000264263	0.767170825	0.407	0.488	1	Astro	Ckap5
Acaca	0.00026459	0.450211477	0.222	0.378	1	Astro	Acaca
Ptdss2	0.000266927	0.515858143	0.236	0.404	1	Astro	Ptdss2
Pdk2	0.000272326	0.597980018	0.175	0.303	1	Astro	Pdk2
Acat2	0.000277984	0.545127305	0.183	0.314	1	Astro	Acat2
Zfp800	0.000286488	0.336346859	0.177	0.297	1	Astro	Zfp800
Prdx4	0.000286632	0.276384803	0.19	0.312	1	Astro	Prdx4
Sertad2	0.00028684	0.336216083	0.214	0.356	1	Astro	Sertad2
Acbd5	0.000302456	0.305114145	0.302	0.515	1	Astro	Acbd5
Tmem128	0.000344225	0.329606235	0.282	0.468	1	Astro	Tmem128
Ppp2r3a	0.000346096	0.372761993	0.188	0.31	1	Astro	Ppp2r3a
Farp1	0.00034668	0.997193217	0.252	0.236	1	Astro	Farp1
Zfp950	0.000352299	0.650995465	0.433	0.53	1	Astro	Zfp950
Cluh	0.000355649	0.596797936	0.19	0.325	1	Astro	Cluh
Caml	0.000362054	0.419177391	0.242	0.407	1	Astro	Caml
Washc3	0.000362395	0.404112081	0.161	0.272	1	Astro	Washc3
Aspscr1	0.000368552	0.344579924	0.167	0.277	1	Astro	Aspscr1
Chka	0.000374094	0.582267621	0.472	0.589	1	Astro	Chka
Upf3b	0.000388259	0.317464813	0.292	0.493	1	Astro	Upf3b
Nsmf	0.000418364	0.382661897	0.28	0.48	1	Astro	Nsmf
Omg	0.000430664	0.671795329	0.421	0.504	1	Astro	Omg
Cbfb	0.000436526	0.361581892	0.175	0.291	1	Astro	Cbfb
2-Mar	0.000445485	0.353642495	0.3	0.512	1	Astro	2-Mar
Slc39a1	0.000471979	0.295649384	0.161	0.264	1	Astro	Slc39a1
Naxd	0.000474849	0.335847329	0.296	0.497	1	Astro	Naxd
Rnf215	0.000476432	0.835424171	0.258	0.239	1	Astro	Rnf215
Mrpl15	0.000482787	0.331904479	0.256	0.429	1	Astro	Mrpl15
Mkln1	0.000496983	0.472316939	0.516	0.681	1	Astro	Mkln1
Arid2	0.00049727	0.363459346	0.23	0.379	1	Astro	Arid2
Zfp445	0.000499428	0.33452804	0.315	0.534	1	Astro	Zfp445
Plgrkt	0.000503869	0.279410383	0.218	0.35	1	Astro	Plgrkt
Cog5	0.000520969	0.425369975	0.204	0.338	1	Astro	Cog5
Fhl1	0.000521328	0.313868643	0.163	0.271	1	Astro	Fhl1
Pnrc2	0.000542205	0.828308032	0.321	0.331	1	Astro	Pnrc2
Erg28	0.000544665	0.299804154	0.331	0.566	1	Astro	Erg28
Bet1	0.000585201	0.28559227	0.25	0.402	1	Astro	Bet1
Vta1	0.000585576	0.408666799	0.248	0.414	1	Astro	Vta1
Sesn1	0.000632717	0.39087739	0.202	0.331	1	Astro	Sesn1
Csgalnact1	0.000633424	1.02311971	0.264	0.258	1	Astro	Csgalnact1
Jkamp	0.000634922	0.30150178	0.325	0.552	1	Astro	Jkamp
Tmem208	0.000642253	0.372073111	0.302	0.506	1	Astro	Tmem208
Hjurp	0.000643916	0.34271336	0.208	0.339	1	Astro	Hjurp
Rhobtb2	0.000654836	0.492827364	0.24	0.405	1	Astro	Rhobtb2
Ikbkb	0.000684219	0.369050537	0.268	0.44	1	Astro	Ikbkb
7-Mar	0.000687267	0.283481533	0.353	0.599	1	Astro	7-Mar
Gpatch8	0.00069007	0.309120715	0.341	0.574	1	Astro	Gpatch8
Ccs	0.00069562	0.316872189	0.173	0.281	1	Astro	Ccs
Tmx1	0.000696427	0.348614261	0.268	0.444	1	Astro	Tmx1
Gpr107	0.000718779	0.453422142	0.2	0.329	1	Astro	Gpr107
Tor1aip2	0.000723829	0.382544734	0.214	0.349	1	Astro	Tor1aip2
Slc20a1	0.000732114	0.878238531	0.375	0.438	1	Astro	Slc20a1
Tpd52l2	0.000763819	0.305723988	0.29	0.482	1	Astro	Tpd52l2
Aco2	0.00077203	0.516327839	0.486	0.638	1	Astro	Aco2
Reps1	0.000780958	0.431493629	0.159	0.264	1	Astro	Reps1
Vgll4	0.000837987	0.523861791	0.315	0.296	1	Astro	Vgll4
Btbd7	0.000846862	0.3115244	0.26	0.418	1	Astro	Btbd7
Mras	0.000861577	0.815016599	0.381	0.46	1	Astro	Mras
Fbxo18	0.000911208	0.465271745	0.153	0.254	1	Astro	Fbxo18
Paics	0.001017421	0.458262203	0.244	0.401	1	Astro	Paics
2-Mar	0.001021552	0.567463272	0.427	0.492	1	Astro	2-Mar
BC005561	0.001024394	0.504336301	0.498	0.644	1	Astro	BC005561
9030624J02Rik	0.001025719	0.348703719	0.198	0.32	1	Astro	9030624J02Rik
Mpped2	0.001075789	0.301630867	0.308	0.509	1	Astro	Mpped2
Irf2bp21	0.001097751	0.435771148	0.496	0.606	1	Astro	Irf2bp2
Dnmt3a	0.00113063	0.360679968	0.3	0.501	1	Astro	Dnmt3a
Gm14296	0.00115409	0.604896172	0.192	0.318	1	Astro	Gm14296
Dnajc1	0.00119009	0.397214091	0.236	0.382	1	Astro	Dnajc1
Ift27	0.001201412	0.901764584	0.286	0.291	1	Astro	Ift27
Riok1	0.001234872	0.535185809	0.218	0.357	1	Astro	Riok1
Izumo4	0.001256243	0.934530995	0.317	0.345	1	Astro	Izumo4
Osbpl91	0.001276928	0.305382142	0.19	0.299	1	Astro	Osbpl9
Fam193a	0.001348755	0.440039551	0.268	0.442	1	Astro	Fam193a
Phf14	0.001395379	0.301552484	0.353	0.592	1	Astro	Phf14
Kat6b	0.001408622	0.397793874	0.282	0.469	1	Astro	Kat6b
Tmed10	0.001495497	0.410815997	0.562	0.746	1	Astro	Tmed10
Tial1	0.001513536	0.324455151	0.345	0.582	1	Astro	Tial1
Sin3b	0.001566502	0.36108959	0.341	0.574	1	Astro	Sin3b
Pde8b	0.001574261	0.733159037	0.323	0.342	1	Astro	Pde8b
Dgcr6	0.001590245	0.307536868	0.321	0.535	1	Astro	Dgcr6
Kidins220	0.001631775	0.480731553	0.48	0.621	1	Astro	Kidins220
Ufl1	0.001667446	0.487415707	0.208	0.336	1	Astro	Ufl1
Plbd2	0.001670273	0.408387253	0.173	0.279	1	Astro	Plbd2
Nudt5	0.001693402	0.394436029	0.185	0.297	1	Astro	Nudt5
Pigx	0.001794296	0.448960655	0.192	0.307	1	Astro	Pigx
Saraf	0.001805308	0.317687187	0.593	0.789	1	Astro	Saraf
Slc22a23	0.001904279	0.383676899	0.208	0.329	1	Astro	Slc22a23
Gm26724	0.002009841	0.452044847	0.185	0.297	1	Astro	Gm26724
Rock1	0.002014735	0.267790797	0.276	0.43	1	Astro	Rock1
Mtch2	0.002037891	0.588621047	0.45	0.584	1	Astro	Mtch2
Ndufa12	0.002044584	0.311609798	0.567	0.699	1	Astro	Ndufa12
Mbtd1	0.002062433	0.424627701	0.272	0.445	1	Astro	Mbtd1
Kbtbd11	0.002086233	0.529764637	0.214	0.347	1	Astro	Kbtbd11
Ap3m1	0.002207705	0.350637023	0.198	0.313	1	Astro	Ap3m1
Amn1	0.002321694	0.523413354	0.242	0.396	1	Astro	Amn1
Rbm4b	0.002323945	0.536217353	0.49	0.638	1	Astro	Rbm4b
Nebl	0.002359086	0.526663641	0.337	0.344	1	Astro	Nebl
Brd8	0.00249644	0.382348461	0.319	0.522	1	Astro	Brd8
Eprs	0.002517452	0.484666423	0.315	0.516	1	Astro	Eprs
Insr	0.002544157	0.287079875	0.214	0.333	1	Astro	Insr
Foxg1	0.002554337	0.67054352	0.415	0.514	1	Astro	Foxg1
Coq10b	0.002652738	0.325802581	0.323	0.518	1	Astro	Coq10b
Cep350	0.002705055	0.461665758	0.175	0.28	1	Astro	Cep350
Flrt1	0.002711383	0.53792246	0.23	0.375	1	Astro	Flrt1
Gigyf1	0.002768343	0.441827399	0.242	0.385	1	Astro	Gigyf1
Snhg20	0.002771448	0.755057602	0.395	0.487	1	Astro	Snhg20
Them4	0.002796351	0.607275957	0.22	0.357	1	Astro	Them4
2810474O19Rik	0.002819026	0.41966936	0.226	0.354	1	Astro	2810474O19Rik
Bcl9l	0.002867885	0.399741827	0.163	0.257	1	Astro	Bcl9l
Prkcsh	0.002874075	0.457851673	0.266	0.431	1	Astro	Prkcsh
Rnf24	0.002901643	0.602443236	0.171	0.278	1	Astro	Rnf24
Ttc4	0.00327872	0.503312435	0.216	0.343	1	Astro	Ttc4
Lgi1	0.003390447	0.390999848	0.306	0.497	1	Astro	Lgi1
Emsy	0.003619437	0.367221428	0.312	0.512	1	Astro	Emsy
Emc2	0.003634417	0.343226912	0.317	0.518	1	Astro	Emc2
Mfap3	0.003738898	0.354499801	0.175	0.273	1	Astro	Mfap3
Gmpr2	0.003775777	0.409964709	0.163	0.255	1	Astro	Gmpr2
Ist1	0.00438173	0.499490809	0.204	0.322	1	Astro	Ist1
Isca2	0.004444829	0.475394819	0.254	0.411	1	Astro	Isca2
Gkap1	0.004465301	0.332816763	0.234	0.359	1	Astro	Gkap1
Me1	0.004601322	0.484885546	0.238	0.387	1	Astro	Me1
Mfhas1	0.004712392	0.439331928	0.242	0.381	1	Astro	Mfhas1
Gclm	0.004748698	0.754543367	0.403	0.501	1	Astro	Gclm
Kdm5d	0.004799475	0.496344447	0.161	0.253	1	Astro	Kdm5d
Zfp260	0.004886108	0.442460587	0.294	0.481	1	Astro	Zfp260
Pdcd6	0.00500272	0.374308979	0.349	0.576	1	Astro	Pdcd6
Srgap3	0.005204409	0.690378993	0.321	0.343	1	Astro	Srgap3
Pex2	0.005668769	0.356335049	0.218	0.331	1	Astro	Pex2
Rsf1	0.005935949	0.330404995	0.335	0.544	1	Astro	Rsf1
P4ha1	0.006028763	0.346725428	0.317	0.504	1	Astro	P4ha1
Txndc9	0.006044069	0.350827785	0.333	0.545	1	Astro	Txndc9
Stx16	0.00636839	0.577507275	0.431	0.555	1	Astro	Stx16
Wdr20	0.006508075	0.335905958	0.165	0.253	1	Astro	Wdr20
Copb1	0.006571715	0.447773339	0.224	0.342	1	Astro	Copb1
Zfp24	0.006883397	0.426143572	0.198	0.303	1	Astro	Zfp24
Taf15	0.007118546	0.399940905	0.26	0.407	1	Astro	Taf15
Hipk2	0.007354224	0.625597768	0.339	0.365	1	Astro	Hipk2
Dnajc3	0.007468327	0.298308809	0.31	0.478	1	Astro	Dnajc3
Cyb5a1	0.007495248	0.370280473	0.556	0.733	1	Astro	Cyb5a
Rgl2	0.007619652	0.415970228	0.179	0.271	1	Astro	Rgl2
Rfx3	0.007687945	0.543108341	0.177	0.276	1	Astro	Rfx3
Tspan14	0.008081456	0.298424889	0.192	0.285	1	Astro	Tspan14
Rgs7	0.008223054	0.511067404	0.264	0.425	1	Astro	Rgs7
Abat	0.008398825	0.872872155	0.292	0.314	1	Astro	Abat
Vhl	0.008437039	0.604879179	0.179	0.278	1	Astro	Vhl
Mark3	0.008470662	0.545098149	0.442	0.576	1	Astro	Mark3
Derl2	0.008554547	0.408091211	0.204	0.309	1	Astro	Derl2
Ctdsp2	0.008784373	0.365219216	0.216	0.323	1	Astro	Ctdsp2
Ahcyl2	0.008908871	0.369360836	0.315	0.514	1	Astro	Ahcyl2
Anapc16	0.008909233	0.27743024	0.363	0.59	1	Astro	Anapc16
Ptprt	0.009062896	0.313316462	0.236	0.35	1	Astro	Ptprt
Acin1	0.009065931	0.286042901	0.377	0.619	1	Astro	Acin1
Paxx	0.009276438	0.502607982	0.302	0.493	1	Astro	Paxx
Bclaf1	0.009747756	0.338430932	0.546	0.713	1	Astro	Bclaf1
Cldn5	0	5.320187283	0.776	0.023	0	Endo	Cldn5
Vtn	0	5.129828008	0.43	0.021	0	Endo	Vtn
Flt1	0	4.815314128	0.8	0.022	0	Endo	Flt1
Ly6c1	0	4.616672431	0.762	0.013	0	Endo	Ly6c1
Hspb1	0	4.569157649	0.945	0.031	0	Endo	Hspb1
Slco1a4	0	4.539888015	0.767	0.014	0	Endo	Slco1a4
Itm2a	0	4.528316363	0.781	0.089	0	Endo	Itm2a
Rgs5	0	4.514727629	0.69	0.091	0	Endo	Rgs5
Pltp	0	4.401828667	0.812	0.018	0	Endo	Pltp
Klf2	0	4.345768806	0.843	0.101	0	Endo	Klf2
Igfbp7	0	4.324733274	0.935	0.027	0	Endo	Igfbp7
Ly6a	0	4.31064935	0.756	0.015	0	Endo	Ly6a
Ctla2a	0	4.065502101	0.661	0.009	0	Endo	Ctla2a
Apold1	0	3.944698295	0.814	0.048	0	Endo	Apold1
Id1	0	3.845688749	0.741	0.03	0	Endo	Id1
Tm4sf1	0	3.835417874	0.796	0.01	0	Endo	Tm4sf1
Ptprb	0	3.650825954	0.737	0.086	0	Endo	Ptprb
Ifitm31	0	3.615956189	0.878	0.025	0	Endo	Ifitm3
Abcb1a	0	3.584189221	0.712	0.006	0	Endo	Abcb1a
Esam	0	3.49869803	0.824	0.022	0	Endo	Esam
Adgrf5	0	3.477250016	0.701	0.007	0	Endo	Adgrf5
Itga1	0	3.451757301	0.782	0.015	0	Endo	Itga1
Myl9	0	3.448429652	0.443	0.01	0	Endo	Myl9
Fn1	0	3.428931644	0.667	0.011	0	Endo	Fn1
Klf41	0	3.412559187	0.768	0.148	0	Endo	Klf4
Slc2a1	0	3.397857586	0.757	0.174	0	Endo	Slc2a1
Adgrl4	0	3.389657089	0.677	0.006	0	Endo	Adgrl4
Emcn	0	3.315037741	0.743	0.006	0	Endo	Emcn
Slco1c11	0	3.303878815	0.728	0.029	0	Endo	Slco1c1
Egfl71	0	3.302643049	0.762	0.367	0	Endo	Egfl7
Higd1b	0	3.274072448	0.429	0.003	0	Endo	Higd1b
Id31	0	3.261692343	0.836	0.061	0	Endo	Id3
Foxq1	0	3.219386941	0.63	0.01	0	Endo	Foxq1
Vim	0	3.203098806	0.71	0.029	0	Endo	Vim
Vwa1	0	3.198802104	0.704	0.081	0	Endo	Vwa1
Bsg	0	3.194001386	0.903	0.863	0	Endo	Bsg
Pglyrp1	0	3.180846236	0.623	0.033	0	Endo	Pglyrp1
Car4	0	3.173715151	0.676	0.095	0	Endo	Car4
Ndufa4l2	0	3.168220484	0.422	0.016	0	Endo	Ndufa4l2
Crip1	0	3.148681469	0.545	0.027	0	Endo	Crip1
Kdr	0	3.120458997	0.63	0.018	0	Endo	Kdr
Cald1	0	3.102120182	0.632	0.142	0	Endo	Cald1
Epas1	0	3.101312684	0.87	0.082	0	Endo	Epas1
Slc22a8	0	3.096418683	0.673	0.006	0	Endo	Slc22a8
Itih5	0	3.080683661	0.629	0.015	0	Endo	Itih5
Atp13a5	0	3.075865201	0.345	0.007	0	Endo	Atp13a5
Cdh5	0	3.038809589	0.627	0.006	0	Endo	Cdh5
Pecam1	0	3.021798846	0.654	0.031	0	Endo	Pecam1
Ccdc1411	0	2.997861402	0.678	0.019	0	Endo	Ccdc141
Eng	0	2.979975943	0.748	0.055	0	Endo	Eng
Mgp	0	2.944298575	0.294	0.02	0	Endo	Mgp
Foxc1	0	2.930853385	0.655	0.006	0	Endo	Foxc1
Cyyr1	0	2.916189806	0.58	0.004	0	Endo	Cyyr1
Pdgfrb1	0	2.882929244	0.378	0.015	0	Endo	Pdgfrb
Abcg2	0	2.86976696	0.715	0.155	0	Endo	Abcg2
Utrn	0	2.860037265	0.78	0.11	0	Endo	Utrn
Ramp2	0	2.853132135	0.678	0.094	0	Endo	Ramp2
Ebf1	0	2.837720705	0.75	0.046	0	Endo	Ebf1
Ifitm21	0	2.833926579	0.68	0.037	0	Endo	Ifitm2
Cavin1	0	2.829676872	0.58	0.006	0	Endo	Cavin1
Cxcl12	0	2.809923081	0.77	0.329	0	Endo	Cxcl12
Ahnak	0	2.805952145	0.637	0.087	0	Endo	Ahnak
Arhgap29	0	2.794341384	0.686	0.065	0	Endo	Arhgap29
Clec2d1	0	2.786116183	0.609	0.023	0	Endo	Clec2d
Lef1	0	2.765310673	0.552	0.004	0	Endo	Lef1
Podxl	0	2.760504273	0.572	0.043	0	Endo	Podxl
Kank3	0	2.749325218	0.6	0.093	0	Endo	Kank3
Kcnj8	0	2.737541503	0.287	0.002	0	Endo	Kcnj8
Pcp4l1	0	2.718783271	0.722	0.076	0	Endo	Pcp4l1
Akap12	0	2.718109076	0.618	0.095	0	Endo	Akap12
Sgms1	0	2.697356193	0.714	0.287	0	Endo	Sgms1
Cd931	0	2.685605585	0.498	0.012	0	Endo	Cd93
Slc7a5	0	2.677701211	0.634	0.271	0	Endo	Slc7a5
Nes	0	2.662218229	0.552	0.01	0	Endo	Nes
Acvrl1	0	2.645296795	0.584	0.025	0	Endo	Acvrl1
Tek	0	2.639709007	0.516	0.004	0	Endo	Tek
Abcc9	0	2.616986715	0.312	0.003	0	Endo	Abcc9
Prom1	0	2.609558669	0.517	0.007	0	Endo	Prom1
Slc16a1	0	2.605914212	0.525	0.204	0	Endo	Slc16a1
Slc9a3r2	0	2.587129654	0.725	0.29	0	Endo	Slc9a3r2
Ocln	0	2.580825031	0.53	0.01	0	Endo	Ocln
Slc6a6	0	2.571770711	0.755	0.647	0	Endo	Slc6a6
Gjc1	0	2.564999954	0.497	0.013	0	Endo	Gjc1
Plat	0	2.560966995	0.694	0.196	0	Endo	Plat
Cox4i2	0	2.555460051	0.345	0.004	0	Endo	Cox4i2
Wfdc1	0	2.537284861	0.504	0.004	0	Endo	Wfdc1
Tns1	0	2.533809749	0.717	0.079	0	Endo	Tns1
Cgnl1	0	2.515845065	0.524	0.012	0	Endo	Cgnl1
Tagln2	0	2.513514324	0.739	0.085	0	Endo	Tagln2
Col4a1	0	2.507403746	0.667	0.156	0	Endo	Col4a1
Cavin2	0	2.505217732	0.523	0.097	0	Endo	Cavin2
Sox17	0	2.503809931	0.475	0.003	0	Endo	Sox17
Tpm4	0	2.499739853	0.715	0.147	0	Endo	Tpm4
Ltbp4	0	2.489611592	0.617	0.189	0	Endo	Ltbp4
Tinagl1	0	2.487349865	0.481	0.006	0	Endo	Tinagl1
Rbpms	0	2.47445092	0.643	0.045	0	Endo	Rbpms
Ets1	0	2.465900796	0.666	0.061	0	Endo	Ets1
Kitl	0	2.454872358	0.63	0.222	0	Endo	Kitl
Slc7a1	0	2.450943994	0.626	0.334	0	Endo	Slc7a1
Fcgrt1	0	2.445570023	0.692	0.057	0	Endo	Fcgrt
Slfn51	0	2.434983322	0.476	0.027	0	Endo	Slfn5
Slc6a20a	0	2.434527156	0.294	0.014	0	Endo	Slc6a20a
Ifitm1	0	2.430390615	0.3	0.002	0	Endo	Ifitm1
Serpinh11	0	2.428012486	0.577	0.026	0	Endo	Serpinh1
Sema3c	0	2.427527003	0.641	0.207	0	Endo	Sema3c
Lsr	0	2.424680114	0.474	0.004	0	Endo	Lsr
Sox18	0	2.41574862	0.449	0.006	0	Endo	Sox18
Heg1	0	2.411831162	0.538	0.056	0	Endo	Heg1
Bgn	0	2.40519632	0.328	0.003	0	Endo	Bgn
Arl4a	0	2.375347992	0.746	0.513	0	Endo	Arl4a
Csrp2	0	2.367622223	0.559	0.144	0	Endo	Csrp2
Notch3	0	2.362775985	0.31	0.005	0	Endo	Notch3
Rbms11	0	2.357100932	0.677	0.169	0	Endo	Rbms1
Hmcn1	0	2.351768377	0.405	0.004	0	Endo	Hmcn1
Fxyd5	0	2.340417818	0.599	0.241	0	Endo	Fxyd5
Tbx3	0	2.319624718	0.454	0.002	0	Endo	Tbx3
Bcam	0	2.308879623	0.483	0.019	0	Endo	Bcam
Gm26532	0	2.305895683	0.466	0.086	0	Endo	Gm26532
Igf1r	0	2.304129377	0.79	0.573	0	Endo	Igf1r
Foxf2	0	2.301077596	0.454	0.003	0	Endo	Foxf2
Gper1	0	2.286959927	0.311	0.003	0	Endo	Gper1
Tmem204	0	2.285572131	0.522	0.022	0	Endo	Tmem204
Myl12a1	0	2.280402019	0.823	0.285	0	Endo	Myl12a
Jcad	0	2.276818011	0.671	0.408	0	Endo	Jcad
Rasip1	0	2.265189054	0.461	0.044	0	Endo	Rasip1
Sod3	0	2.260808782	0.273	0.007	0	Endo	Sod3
Ushbp1	0	2.244404427	0.452	0.044	0	Endo	Ushbp1
Mylk	0	2.243048431	0.324	0.068	0	Endo	Mylk
Edn1	0	2.232593815	0.292	0.009	0	Endo	Edn1
Fzd6	0	2.231497843	0.451	0.008	0	Endo	Fzd6
[truncated: 9,815 more rows]
