# Supplementary material for: High-throughput mapping of single-neuron projection and molecular features by retrograde barcoded labeling
Source: eLife. 2024 Feb 23;13:e85419. doi: 10.7554/eLife.85419 (PMC10914349; doi:10.7554/eLife.85419)
Supplement: Supplementary file 4. [file elife-85419-supp4.csv]

Cell type	median UMI per cell	median detected gene number per cell
Act.Microglia	4920	1852
Astro	3390	1756.5
Endo	3047	1588
Excitatory	23171	5804
Inhibitory	13194	4511
Microglia	4205	1644
OPC	4184	2349
Oligo	4771	1990
